# Supplementary material for: ﻿Six new species of micropterous Paederus (Coleoptera, Staphylinidae, Paederinae) from China
Source: Zookeys. 2024 Dec 13;1221:145–64. doi: 10.3897/zookeys.1221.135891 (PMC11662204; doi:10.3897/zookeys.1221.135891)
Supplement: XML Treatment for Paederus chentangus [file zookeys.1221.135891-treatment1.xml]

<!DOCTYPE tp:taxon-treatment
  PUBLIC "-//TaxonX//DTD Taxonomic Treatment Publishing DTD v0 20100105//EN" "tax-treatment-NSO.dtd">
<tp:taxon-treatment xmlns:tp="http://www.plazi.org/taxpub"><tp:treatment-meta><kwd-group><label>Taxon classification</label><kwd>
              <named-content content-type="kingdom">Animalia</named-content>
            </kwd><kwd>
              <named-content content-type="order">Coleoptera</named-content>
            </kwd><kwd>
              <named-content content-type="family">Staphylinidae</named-content>
            </kwd></kwd-group><mixed-citation publication-type="journal"><person-group><name><surname>Yang</surname><given-names>Yi</given-names></name><name><surname>Chen</surname><given-names>Sophie</given-names></name><name><surname>Peng</surname><given-names>Zhong</given-names></name></person-group><article-title>﻿Six new species of micropterous <italic><tp:taxon-name><tp:taxon-name-part taxon-name-part-type="genus" reg="Paederus">Paederus</tp:taxon-name-part></tp:taxon-name></italic> (<tp:taxon-name><tp:taxon-name-part taxon-name-part-type="order">Coleoptera</tp:taxon-name-part></tp:taxon-name>, <tp:taxon-name><tp:taxon-name-part taxon-name-part-type="family">Staphylinidae</tp:taxon-name-part></tp:taxon-name>, <tp:taxon-name><tp:taxon-name-part taxon-name-part-type="subfamily">Paederinae</tp:taxon-name-part></tp:taxon-name>) from China</article-title><source>Zookeys</source><day>13</day><month>12</month><year>2024</year><volume>1221</volume><fpage>145</fpage><lpage>164</lpage><pub-id pub-id-type="doi">10.3897/zookeys.1221.135891</pub-id></mixed-citation></tp:treatment-meta><tp:nomenclature><tp:taxon-name>
            <object-id xmlns:xlink="http://www.w3.org/1999/xlink" content-type="arpha" xlink:type="simple">75596528-A05A-5156-80AF-CA4152252D38</object-id>
            <tp:taxon-name-part taxon-name-part-type="genus" reg="Paederus">Paederus</tp:taxon-name-part>
            <tp:taxon-name-part taxon-name-part-type="species" reg="chentangus">chentangus</tp:taxon-name-part>
            <object-id xmlns:xlink="http://www.w3.org/1999/xlink" content-type="zoobank" xlink:type="simple">https://zoobank.org/1436E3DD-0963-4800-BE95-CAD08EC18C76</object-id>
          </tp:taxon-name><tp:taxon-authority>Yang &amp; Peng</tp:taxon-authority><tp:taxon-status xmlns:xlink="http://www.w3.org/1999/xlink" xlink:type="simple">sp. nov.</tp:taxon-status><xref ref-type="fig" rid="F1">Figs 1A</xref><xref ref-type="fig" rid="F2">, 2</xref><xref ref-type="fig" rid="F8">, 8</xref><xref ref-type="fig" rid="F8">, 9</xref></tp:nomenclature><tp:treatment-sec sec-type="type material" id="SECID0EPFAC"><title>Type material.</title><p><bold><italic>Holotype.</italic></bold> China – <bold>Xizang Prov.</bold> • ♂; glued on a card with two labels as follows: “China: Xizang Prov., Dingjie County, Chentang Town, Xiuxiongma Vill., alt. <named-content xmlns:xlink="http://www.w3.org/1999/xlink" content-type="dwc:verbatimCoordinates" xlink:type="simple"><named-content content-type="geo-json" specific-use="{&#34;type&#34;:&#34;Point&#34;,&#34;coordinates&#34;:[87.378333,27.903056]}" id="NCID0E6FAC" xlink:type="simple">27°54'11"N, 87°22'42"E</named-content></named-content>, 2700–3000 m, 25.VI.2021, Peng, Yin &amp; Zhang leg.” “Holotype: <italic><tp:taxon-name><tp:taxon-name-part taxon-name-part-type="genus" reg="Paederus">Paederus</tp:taxon-name-part><tp:taxon-name-part taxon-name-part-type="species" reg="chentangus">chentangus</tp:taxon-name-part></tp:taxon-name></italic> sp. n., Yang &amp; Peng des. 2024” [red handwritten label]; <abbrev xmlns:xlink="http://www.w3.org/1999/xlink" content-type="institution" xlink:title="Insect Collection of Shanghai Normal University, Shanghai" id="ABBRID0EPGAC" xlink:type="simple">SNUC</abbrev>. <bold><italic>Paratypes.</italic></bold> China – <bold>Xizang Prov.</bold> • 8 ♂♂, 12 ♀♀; Dingjie County, Chentang Town, Xiuxiongma Vill., alt. <named-content xmlns:xlink="http://www.w3.org/1999/xlink" content-type="dwc:verbatimCoordinates" xlink:type="simple"><named-content content-type="geo-json" specific-use="{&#34;type&#34;:&#34;Point&#34;,&#34;coordinates&#34;:[87.378333,27.903056]}" id="NCID0E3GAC" xlink:type="simple">27°54'11"N, 87°22'42"E</named-content></named-content>, 2700–3000 m, 25.VI.2021, Peng, Yin &amp; Zhang leg; <abbrev xmlns:xlink="http://www.w3.org/1999/xlink" content-type="institution" xlink:title="Insect Collection of Shanghai Normal University, Shanghai" id="ABBRID0EBHAC" xlink:type="simple">SNUC</abbrev> • 4 ♂♂, 12 ♀♀; Dingjie County, Chentang Town, Ganma Zangbu, <named-content xmlns:xlink="http://www.w3.org/1999/xlink" content-type="dwc:verbatimCoordinates" xlink:type="simple"><named-content content-type="geo-json" specific-use="{&#34;type&#34;:&#34;Point&#34;,&#34;coordinates&#34;:[87.416389,27.860556]}" id="NCID0EJHAC" xlink:type="simple">27°51'38"N, 87°24'59"E</named-content></named-content>, alt. 2300 m, 30.VII.2022, Peng, Song, Yin &amp; Zhang leg; <abbrev xmlns:xlink="http://www.w3.org/1999/xlink" content-type="institution" xlink:title="Insect Collection of Shanghai Normal University, Shanghai" id="ABBRID0EOHAC" xlink:type="simple">SNUC</abbrev> • 3 ♀♀; Dingjie County, Chentang Town, Ganma Zangbu, <named-content xmlns:xlink="http://www.w3.org/1999/xlink" content-type="dwc:verbatimCoordinates" xlink:type="simple"><named-content content-type="geo-json" specific-use="{&#34;type&#34;:&#34;Point&#34;,&#34;coordinates&#34;:[87.406667,27.863889]}" id="NCID0EWHAC" xlink:type="simple">27°51'50"N, 87°24'24"E</named-content></named-content>, alt. 2400 m, 28.VI.2021, Z. Peng leg; <abbrev xmlns:xlink="http://www.w3.org/1999/xlink" content-type="institution" xlink:title="Insect Collection of Shanghai Normal University, Shanghai" id="ABBRID0E2HAC" xlink:type="simple">SNUC</abbrev>.</p></tp:treatment-sec><tp:treatment-sec sec-type="description" id="SECID0EAIAC"><title>Description.</title><p>Measurements (in mm) and ratios: <abbrev xmlns:xlink="http://www.w3.org/1999/xlink" xlink:title="Body Length" id="ABBRID0EGIAC" xlink:type="simple">BL</abbrev>: 9.39–11.22; <abbrev xmlns:xlink="http://www.w3.org/1999/xlink" xlink:title="Forebody Length" id="ABBRID0EKIAC" xlink:type="simple">FL</abbrev>: 4.43–5.00; <abbrev xmlns:xlink="http://www.w3.org/1999/xlink" xlink:title="Head Length" id="ABBRID0EOIAC" xlink:type="simple">HL</abbrev>: 1.25–1.37; <abbrev xmlns:xlink="http://www.w3.org/1999/xlink" xlink:title="maximum width of head" id="ABBRID0ESIAC" xlink:type="simple">HW</abbrev>: 1.47–1.57; <abbrev xmlns:xlink="http://www.w3.org/1999/xlink" xlink:title="length of antenna" id="ABBRID0EWIAC" xlink:type="simple">AnL</abbrev>: 2.78–3.17; <abbrev xmlns:xlink="http://www.w3.org/1999/xlink" xlink:title="length of pronotum" id="ABBRID0E1IAC" xlink:type="simple">PL</abbrev>: 1.34–1.57; <abbrev xmlns:xlink="http://www.w3.org/1999/xlink" xlink:title="maximum width of pronotum" id="ABBRID0E5IAC" xlink:type="simple">PW</abbrev>: 1.42–1.50; <abbrev xmlns:xlink="http://www.w3.org/1999/xlink" xlink:title="elytral length" id="ABBRID0ECJAC" xlink:type="simple">EL</abbrev>: 1.05–1.12; <abbrev xmlns:xlink="http://www.w3.org/1999/xlink" xlink:title="maximum width of the elytra" id="ABBRID0EGJAC" xlink:type="simple">EW</abbrev>: 1.49–1.62; <abbrev xmlns:xlink="http://www.w3.org/1999/xlink" xlink:title="maximum width of abdomen" id="ABBRID0EKJAC" xlink:type="simple">AW</abbrev>: 1.62–1.69; <abbrev xmlns:xlink="http://www.w3.org/1999/xlink" xlink:title="length of aedeagus" id="ABBRID0EOJAC" xlink:type="simple">AL</abbrev>: 1.72–1.74; <abbrev xmlns:xlink="http://www.w3.org/1999/xlink" xlink:title="Head Length" id="ABBRID0ESJAC" xlink:type="simple">HL</abbrev>/<abbrev xmlns:xlink="http://www.w3.org/1999/xlink" xlink:title="maximum width of head" id="ABBRID0EWJAC" xlink:type="simple">HW</abbrev>: 0.84–0.87; <abbrev xmlns:xlink="http://www.w3.org/1999/xlink" xlink:title="maximum width of head" id="ABBRID0E1JAC" xlink:type="simple">HW</abbrev>/<abbrev xmlns:xlink="http://www.w3.org/1999/xlink" xlink:title="maximum width of pronotum" id="ABBRID0E5JAC" xlink:type="simple">PW</abbrev>: 0.98–1.05; <abbrev xmlns:xlink="http://www.w3.org/1999/xlink" xlink:title="Head Length" id="ABBRID0ECKAC" xlink:type="simple">HL</abbrev>/<abbrev xmlns:xlink="http://www.w3.org/1999/xlink" xlink:title="length of pronotum" id="ABBRID0EGKAC" xlink:type="simple">PL</abbrev>: 0.87–0.93; <abbrev xmlns:xlink="http://www.w3.org/1999/xlink" xlink:title="length of pronotum" id="ABBRID0EKKAC" xlink:type="simple">PL</abbrev>/<abbrev xmlns:xlink="http://www.w3.org/1999/xlink" xlink:title="maximum width of pronotum" id="ABBRID0EOKAC" xlink:type="simple">PW</abbrev>: 0.95–1.05; <abbrev xmlns:xlink="http://www.w3.org/1999/xlink" xlink:title="elytral length" id="ABBRID0ESKAC" xlink:type="simple">EL</abbrev>/<abbrev xmlns:xlink="http://www.w3.org/1999/xlink" xlink:title="length of pronotum" id="ABBRID0EWKAC" xlink:type="simple">PL</abbrev>: 0.71–0.78; diameter of eye: 0.37–0.42.</p><p>Habitus as in Figs <xref ref-type="fig" rid="F1">1A</xref>, <xref ref-type="fig" rid="F8">8</xref>. Coloration: head and abdomen black; antennae light brown, sometimes antennomeres 4–11 infuscate; pronotum red; elytra black with bluish-green hue; legs black with blackish-brown tarsi.</p><p>Head (Fig. <xref ref-type="fig" rid="F1">1A</xref>) transverse, widest across eyes; punctation coarse and moderately dense; interstices glossy. Eyes distinctly convex. Antennae slender, antennomere 4 approximately 3.8 times as long as broad and antennomere 10 nearly twice as long as broad. Mandibles (Fig. <xref ref-type="fig" rid="F2">2A, B</xref>) each with apically bifid molar tooth, without evident sexual dimorphism.</p><p>Pronotum (Fig. <xref ref-type="fig" rid="F1">1A</xref>) weakly transverse or as long as broad, strongly convex in cross section; punctures distinctly sparser and shallower than that of head.</p><p>Elytra (Fig. <xref ref-type="fig" rid="F1">1A</xref>) nearly trapeziform; punctation coarse, well defined, and dense. Hind wings reduced. Metatarsomere I shorter than combined length of metatarsomeres II and III.</p><p>Abdomen slightly broader than elytra; punctation dense; interstices with distinctly transverse microsculpture; posterior margin of tergite VII without palisade fringe.</p><p><bold>Male.</bold> Anterior margin of labrum (Fig. <xref ref-type="fig" rid="F2">2B</xref>) in middle with semicircular median excision; posterior margin of tergite VIII (Fig. <xref ref-type="fig" rid="F2">2E</xref>) pointed in middle; sternite VII unmodified; sternite VIII (Fig. <xref ref-type="fig" rid="F2">2F</xref>) with deep posterior excision, this excision approximately 0.4 times as long as sternite VIII; aedeagus as in Fig. <xref ref-type="fig" rid="F2">2G–I</xref>, ventral plate apically convex in ventral view; dorsal plate asymmetric, apically acute and not reaching apices of parameres in ventral view; parameres weakly asymmetric and apically distinctly curved in lateral view; internal sac with single distinctive sclerotized spine.</p><p><bold>Female.</bold> Anterior margin of labrum (Fig. <xref ref-type="fig" rid="F2">2A</xref>) in middle with shallow median excision. Posterior margin of tergite VIII (Fig. <xref ref-type="fig" rid="F2">2C</xref>) strongly convex; posterior margin of sternite VIII (Fig. <xref ref-type="fig" rid="F2">2D</xref>) obtusely pointed in middle.</p></tp:treatment-sec><tp:treatment-sec sec-type="distribution" id="SECID0E6MAC"><title>Distribution and biological notes.</title><p>The species was found in three localities in the Chentang area, to the south of Dingjie, southern Xizang. The specimens were sifted from moss, grass roots and loose gravel in shrub habitats at altitudes of 2300–3000 m (Figs <xref ref-type="fig" rid="F8">8</xref>, <xref ref-type="fig" rid="F8">9</xref>).</p></tp:treatment-sec><tp:treatment-sec sec-type="etymology" id="SECID0ENNAC"><title>Etymology.</title><p>The species is named after its type locality (Chentang).</p></tp:treatment-sec><tp:treatment-sec sec-type="comparisons" id="SECID0ESNAC"><title>Comparative notes.</title><p>Based on the sexual characters and the external characters, closer affiliations with other <italic><tp:taxon-name><tp:taxon-name-part taxon-name-part-type="genus" reg="Paederus">Paederus</tp:taxon-name-part></tp:taxon-name></italic> species from Xizang are not evident. However, the highly similar male sexual characters, particularly the similarly derived morphology of the aedeagus, suggest that <italic><tp:taxon-name><tp:taxon-name-part taxon-name-part-type="genus" reg="Paederus">P.</tp:taxon-name-part><tp:taxon-name-part taxon-name-part-type="species" reg="chentangus">chentangus</tp:taxon-name-part></tp:taxon-name></italic> is very closely related to <italic><tp:taxon-name><tp:taxon-name-part taxon-name-part-type="genus" reg="Paederus">P.</tp:taxon-name-part><tp:taxon-name-part taxon-name-part-type="species" reg="megascutum">megascutum</tp:taxon-name-part></tp:taxon-name></italic> Willers, 1999 from Nepal. It differs from <italic><tp:taxon-name><tp:taxon-name-part taxon-name-part-type="genus" reg="Paederus">P.</tp:taxon-name-part><tp:taxon-name-part taxon-name-part-type="species" reg="megascutum">megascutum</tp:taxon-name-part></tp:taxon-name></italic> by the shape of the head (weakly transverse in <italic><tp:taxon-name><tp:taxon-name-part taxon-name-part-type="genus" reg="Paederus">P.</tp:taxon-name-part><tp:taxon-name-part taxon-name-part-type="species" reg="megascutum">megascutum</tp:taxon-name-part></tp:taxon-name></italic>), by the shorter elytra, and particularly by the stouter parameres and the curved ventral plate of the aedeagus in ventral view. For illustrations of <italic><tp:taxon-name><tp:taxon-name-part taxon-name-part-type="genus" reg="Paederus">P.</tp:taxon-name-part><tp:taxon-name-part taxon-name-part-type="species" reg="megascutum">megascutum</tp:taxon-name-part></tp:taxon-name></italic>, see <xref ref-type="bibr" rid="B10">Willers (1999</xref>: figs 7, I4, II4).</p><fig id="F1" position="float" orientation="portrait"><object-id xmlns:xlink="http://www.w3.org/1999/xlink" content-type="doi" xlink:type="simple">10.3897/zookeys.1221.135891.figure1</object-id><object-id xmlns:xlink="http://www.w3.org/1999/xlink" content-type="arpha" xlink:type="simple">1D562526-D7EF-5A0E-AE15-980B65D99D5F</object-id><label>Figure 1.</label><caption><p>Habitus of <italic><tp:taxon-name><tp:taxon-name-part taxon-name-part-type="genus" reg="Paederus">Paederus</tp:taxon-name-part></tp:taxon-name></italic> species <bold>A</bold><italic><tp:taxon-name><tp:taxon-name-part taxon-name-part-type="genus" reg="Paederus">P.</tp:taxon-name-part><tp:taxon-name-part taxon-name-part-type="species" reg="chentangus">chentangus</tp:taxon-name-part></tp:taxon-name></italic><bold>B</bold><italic><tp:taxon-name><tp:taxon-name-part taxon-name-part-type="genus" reg="Paederus">P.</tp:taxon-name-part><tp:taxon-name-part taxon-name-part-type="species" reg="mirus">mirus</tp:taxon-name-part></tp:taxon-name></italic><bold>C</bold><italic><tp:taxon-name><tp:taxon-name-part taxon-name-part-type="genus" reg="Paederus">P.</tp:taxon-name-part><tp:taxon-name-part taxon-name-part-type="species" reg="songi">songi</tp:taxon-name-part></tp:taxon-name></italic><bold>D</bold><italic><tp:taxon-name><tp:taxon-name-part taxon-name-part-type="genus" reg="Paederus">P.</tp:taxon-name-part><tp:taxon-name-part taxon-name-part-type="species" reg="trispinosus">trispinosus</tp:taxon-name-part></tp:taxon-name></italic><bold>E</bold><italic><tp:taxon-name><tp:taxon-name-part taxon-name-part-type="genus" reg="Paederus">P.</tp:taxon-name-part><tp:taxon-name-part taxon-name-part-type="species" reg="yei">yei</tp:taxon-name-part></tp:taxon-name></italic><bold>F</bold><italic><tp:taxon-name><tp:taxon-name-part taxon-name-part-type="genus" reg="Paederus">P.</tp:taxon-name-part><tp:taxon-name-part taxon-name-part-type="species" reg="zhaoi">zhaoi</tp:taxon-name-part></tp:taxon-name></italic>. Scale bars: 2.0 mm.</p></caption><graphic xmlns:xlink="http://www.w3.org/1999/xlink" xlink:href="zookeys-1221-145_article-135891__-g001.jpg" position="float" orientation="portrait" xlink:type="simple" id="oo_1198039.jpg"><uri content-type="original_file" xlink:type="simple">https://binary.pensoft.net/fig/1198039</uri></graphic></fig><fig id="F2" position="float" orientation="portrait"><object-id xmlns:xlink="http://www.w3.org/1999/xlink" content-type="doi" xlink:type="simple">10.3897/zookeys.1221.135891.figure2</object-id><object-id xmlns:xlink="http://www.w3.org/1999/xlink" content-type="arpha" xlink:type="simple">A6B86048-7F62-56EB-A1D4-988E40BE101D</object-id><label>Figure 2.</label><caption><p><italic><tp:taxon-name><tp:taxon-name-part taxon-name-part-type="genus" reg="Paederus">Paederus</tp:taxon-name-part><tp:taxon-name-part taxon-name-part-type="species" reg="chentangus">chentangus</tp:taxon-name-part></tp:taxon-name></italic><bold>A</bold> female mouthparts <bold>B</bold> male mouthparts <bold>C</bold> female tergite VIII <bold>D</bold> female sternite VIII <bold>E</bold> male tergite VIII <bold>F</bold> male sternite VIII <bold>G</bold> aedeagus in ventral view <bold>H</bold> aedeagus in lateral view <bold>I</bold> aedeagus in dorsal view. Scale bars: 0.5 mm.</p></caption><graphic xmlns:xlink="http://www.w3.org/1999/xlink" xlink:href="zookeys-1221-145_article-135891__-g002.jpg" position="float" orientation="portrait" xlink:type="simple" id="oo_1198040.jpg"><uri content-type="original_file" xlink:type="simple">https://binary.pensoft.net/fig/1198040</uri></graphic></fig></tp:treatment-sec><tp:treatment-sec><!--Section generated to contain objects referenced in tp:taxon-treatment.--><fig id="F8" position="float" orientation="portrait"><object-id xmlns:xlink="http://www.w3.org/1999/xlink" content-type="doi" xlink:type="simple">10.3897/zookeys.1221.135891.figures8-13</object-id><object-id xmlns:xlink="http://www.w3.org/1999/xlink" content-type="arpha" xlink:type="simple">74ED35D9-C9EA-54D1-A9CA-779E0E7599B5</object-id><label>Figures 8–13.</label><caption><p><bold>8</bold><italic><tp:taxon-name><tp:taxon-name-part taxon-name-part-type="genus" reg="Paederus">Paederus</tp:taxon-name-part><tp:taxon-name-part taxon-name-part-type="species" reg="chentangus">chentangus</tp:taxon-name-part></tp:taxon-name></italic> walking on a stone <bold>9</bold> habitat of <italic><tp:taxon-name><tp:taxon-name-part taxon-name-part-type="genus" reg="Paederus">Paederus</tp:taxon-name-part><tp:taxon-name-part taxon-name-part-type="species" reg="chentangus">chentangus</tp:taxon-name-part></tp:taxon-name></italic><bold>10</bold> habitat of <italic><tp:taxon-name><tp:taxon-name-part taxon-name-part-type="genus" reg="Paederus">Paederus</tp:taxon-name-part><tp:taxon-name-part taxon-name-part-type="species" reg="mirus">mirus</tp:taxon-name-part></tp:taxon-name></italic><bold>11</bold> habitat of <italic><tp:taxon-name><tp:taxon-name-part taxon-name-part-type="genus" reg="Paederus">Paederus</tp:taxon-name-part><tp:taxon-name-part taxon-name-part-type="species" reg="trispinosus">trispinosus</tp:taxon-name-part></tp:taxon-name></italic><bold>12</bold><italic><tp:taxon-name><tp:taxon-name-part taxon-name-part-type="genus" reg="Paederus">Paederus</tp:taxon-name-part><tp:taxon-name-part taxon-name-part-type="species" reg="zhaoi">zhaoi</tp:taxon-name-part></tp:taxon-name></italic> walking on a blade of grass <bold>13</bold> Tie-Xiong Zhao collecting <italic><tp:taxon-name><tp:taxon-name-part taxon-name-part-type="genus" reg="Paederus">Paederus</tp:taxon-name-part><tp:taxon-name-part taxon-name-part-type="species" reg="zhaoi">zhaoi</tp:taxon-name-part></tp:taxon-name></italic> at Majian, Zhejiang.</p></caption><graphic xmlns:xlink="http://www.w3.org/1999/xlink" xlink:href="zookeys-1221-145_article-135891__-g008.jpg" position="float" orientation="portrait" xlink:type="simple" id="oo_1198046.jpg"><uri content-type="original_file" xlink:type="simple">https://binary.pensoft.net/fig/1198046</uri></graphic></fig></tp:treatment-sec><ref-list><ref id="B10"><mixed-citation xmlns:xlink="http://www.w3.org/1999/xlink" xlink:type="simple"><person-group><name name-style="western"><surname>Willers</surname><given-names>J</given-names></name></person-group> (<year>1999</year>) <article-title>Der Artenbestand der Gattung <italic><tp:taxon-name><tp:taxon-name-part taxon-name-part-type="genus">Paederus</tp:taxon-name-part></tp:taxon-name></italic> Fabricius s.l. (<tp:taxon-name><tp:taxon-name-part taxon-name-part-type="order">Coleoptera</tp:taxon-name-part></tp:taxon-name>, <tp:taxon-name><tp:taxon-name-part taxon-name-part-type="family">Staphylinidae</tp:taxon-name-part></tp:taxon-name>) von Nepal.</article-title><source>Veröffentlichungen des Naturkundemuseums Erfurt</source><volume>18</volume>: <fpage>121</fpage>–<lpage>162</lpage>.</mixed-citation></ref></ref-list></tp:taxon-treatment>
