# Supplementary material for: ﻿Six new species of micropterous Paederus (Coleoptera, Staphylinidae, Paederinae) from China
Source: Zookeys. 2024 Dec 13;1221:145–64. doi: 10.3897/zookeys.1221.135891 (PMC11662204; doi:10.3897/zookeys.1221.135891)
Supplement: XML Treatment for Paederus mirus [file zookeys.1221.135891-treatment2.xml]

<!DOCTYPE tp:taxon-treatment
  PUBLIC "-//TaxonX//DTD Taxonomic Treatment Publishing DTD v0 20100105//EN" "tax-treatment-NSO.dtd">
<tp:taxon-treatment xmlns:tp="http://www.plazi.org/taxpub"><tp:treatment-meta><kwd-group><label>Taxon classification</label><kwd>
              <named-content content-type="kingdom">Animalia</named-content>
            </kwd><kwd>
              <named-content content-type="order">Coleoptera</named-content>
            </kwd><kwd>
              <named-content content-type="family">Staphylinidae</named-content>
            </kwd></kwd-group><mixed-citation publication-type="journal"><person-group><name><surname>Yang</surname><given-names>Yi</given-names></name><name><surname>Chen</surname><given-names>Sophie</given-names></name><name><surname>Peng</surname><given-names>Zhong</given-names></name></person-group><article-title>﻿Six new species of micropterous <italic><tp:taxon-name><tp:taxon-name-part taxon-name-part-type="genus" reg="Paederus">Paederus</tp:taxon-name-part></tp:taxon-name></italic> (<tp:taxon-name><tp:taxon-name-part taxon-name-part-type="order">Coleoptera</tp:taxon-name-part></tp:taxon-name>, <tp:taxon-name><tp:taxon-name-part taxon-name-part-type="family">Staphylinidae</tp:taxon-name-part></tp:taxon-name>, <tp:taxon-name><tp:taxon-name-part taxon-name-part-type="subfamily">Paederinae</tp:taxon-name-part></tp:taxon-name>) from China</article-title><source>Zookeys</source><day>13</day><month>12</month><year>2024</year><volume>1221</volume><fpage>145</fpage><lpage>164</lpage><pub-id pub-id-type="doi">10.3897/zookeys.1221.135891</pub-id></mixed-citation></tp:treatment-meta><tp:nomenclature><tp:taxon-name>
            <object-id xmlns:xlink="http://www.w3.org/1999/xlink" content-type="arpha" xlink:type="simple">FB473D15-CAA6-5922-B226-0D1C8C0152E2</object-id>
            <tp:taxon-name-part taxon-name-part-type="genus" reg="Paederus">Paederus</tp:taxon-name-part>
            <tp:taxon-name-part taxon-name-part-type="species" reg="mirus">mirus</tp:taxon-name-part>
            <object-id xmlns:xlink="http://www.w3.org/1999/xlink" content-type="zoobank" xlink:type="simple">https://zoobank.org/D8356E73-3E02-40F7-8609-F0D60478A008</object-id>
          </tp:taxon-name><tp:taxon-authority>Yang &amp; Peng</tp:taxon-authority><tp:taxon-status xmlns:xlink="http://www.w3.org/1999/xlink" xlink:type="simple">sp. nov.</tp:taxon-status><xref ref-type="fig" rid="F1">Figs 1B</xref><xref ref-type="fig" rid="F3">, 3</xref><xref ref-type="fig" rid="F8">, 10</xref></tp:nomenclature><tp:treatment-sec sec-type="type material" id="SECID0EMBAE"><title>Type material.</title><p><bold><italic>Holotype.</italic></bold> China – <bold>Xizang Prov.</bold> • ♂; glued on a card with two labels as follows: “China: Xizang Prov., Yadong County, Xiayadong, <named-content xmlns:xlink="http://www.w3.org/1999/xlink" content-type="dwc:verbatimCoordinates" xlink:type="simple"><named-content content-type="geo-json" specific-use="{&#34;type&#34;:&#34;Point&#34;,&#34;coordinates&#34;:[88.833889,27.396667]}" id="NCID0E3BAE" xlink:type="simple">27°23'48"N, 88°50'02"E</named-content></named-content>, alt. 3000 m, 01.VIII.2021, Peng, Yin &amp; Zhang leg.” “HOLOTYPE: <italic><tp:taxon-name><tp:taxon-name-part taxon-name-part-type="genus" reg="Paederus">Paederus</tp:taxon-name-part><tp:taxon-name-part taxon-name-part-type="species" reg="mirus">mirus</tp:taxon-name-part></tp:taxon-name></italic> sp. n., Yang &amp; Peng des. 2024” [red handwritten label]; <abbrev xmlns:xlink="http://www.w3.org/1999/xlink" content-type="institution" xlink:title="Insect Collection of Shanghai Normal University, Shanghai" id="ABBRID0EMCAE" xlink:type="simple">SNUC</abbrev>. <bold><italic>Paratypes.</italic></bold> China – <bold>Xizang Prov.</bold> • 3 ♀♀: Yadong County, Xiayadong, <named-content xmlns:xlink="http://www.w3.org/1999/xlink" content-type="dwc:verbatimCoordinates" xlink:type="simple"><named-content content-type="geo-json" specific-use="{&#34;type&#34;:&#34;Point&#34;,&#34;coordinates&#34;:[88.833889,27.396667]}" id="NCID0EZCAE" xlink:type="simple">27°23'48"N, 88°50'02"E</named-content></named-content>, alt. 3000 m, 01.VIII.2021, Peng, Yin &amp; Zhang leg; <abbrev xmlns:xlink="http://www.w3.org/1999/xlink" content-type="institution" xlink:title="Insect Collection of Shanghai Normal University, Shanghai" id="ABBRID0E5CAE" xlink:type="simple">SNUC</abbrev> • 1 ♀: Yadong County, Xiayadong, <named-content xmlns:xlink="http://www.w3.org/1999/xlink" content-type="dwc:verbatimCoordinates" xlink:type="simple"><named-content content-type="geo-json" specific-use="{&#34;type&#34;:&#34;Point&#34;,&#34;coordinates&#34;:[88.833889,27.396667]}" id="NCID0EGDAE" xlink:type="simple">27°23'48"N, 88°50'02"E</named-content></named-content>, alt. 2750 m, 10.VIII.2010, Wen-Xuan Bi leg; <abbrev xmlns:xlink="http://www.w3.org/1999/xlink" content-type="institution" xlink:title="Insect Collection of Shanghai Normal University, Shanghai" id="ABBRID0ELDAE" xlink:type="simple">SNUC</abbrev>.</p></tp:treatment-sec><tp:treatment-sec sec-type="description" id="SECID0EQDAE"><title>Description.</title><p>Measurements (in mm) and ratios: <abbrev xmlns:xlink="http://www.w3.org/1999/xlink" xlink:title="Body Length" id="ABBRID0EWDAE" xlink:type="simple">BL</abbrev> 9.10–9.45, <abbrev xmlns:xlink="http://www.w3.org/1999/xlink" xlink:title="Forebody Length" id="ABBRID0E1DAE" xlink:type="simple">FL</abbrev> 4.42–4.77, <abbrev xmlns:xlink="http://www.w3.org/1999/xlink" xlink:title="Head Length" id="ABBRID0E5DAE" xlink:type="simple">HL</abbrev> 1.26–1.32, <abbrev xmlns:xlink="http://www.w3.org/1999/xlink" xlink:title="maximum width of head" id="ABBRID0ECEAE" xlink:type="simple">HW</abbrev> 1.29–1.35, <abbrev xmlns:xlink="http://www.w3.org/1999/xlink" xlink:title="length of antenna" id="ABBRID0EGEAE" xlink:type="simple">AnL</abbrev>: 3.24–3.78; <abbrev xmlns:xlink="http://www.w3.org/1999/xlink" xlink:title="length of pronotum" id="ABBRID0EKEAE" xlink:type="simple">PL</abbrev>: 1.50–1.57; <abbrev xmlns:xlink="http://www.w3.org/1999/xlink" xlink:title="maximum width of pronotum" id="ABBRID0EOEAE" xlink:type="simple">PW</abbrev>: 1.26–1.29; <abbrev xmlns:xlink="http://www.w3.org/1999/xlink" xlink:title="elytral length" id="ABBRID0ESEAE" xlink:type="simple">EL</abbrev>: 1.01–1.09; <abbrev xmlns:xlink="http://www.w3.org/1999/xlink" xlink:title="maximum width of the elytra" id="ABBRID0EWEAE" xlink:type="simple">EW</abbrev>: 1.24–1.27; <abbrev xmlns:xlink="http://www.w3.org/1999/xlink" xlink:title="maximum width of abdomen" id="ABBRID0E1EAE" xlink:type="simple">AW</abbrev>: 1.51–1.59; <abbrev xmlns:xlink="http://www.w3.org/1999/xlink" xlink:title="length of aedeagus" id="ABBRID0E5EAE" xlink:type="simple">AL</abbrev>: 0.95; <abbrev xmlns:xlink="http://www.w3.org/1999/xlink" xlink:title="Head Length" id="ABBRID0ECFAE" xlink:type="simple">HL</abbrev>/<abbrev xmlns:xlink="http://www.w3.org/1999/xlink" xlink:title="maximum width of head" id="ABBRID0EGFAE" xlink:type="simple">HW</abbrev>: 0.96–0.98; <abbrev xmlns:xlink="http://www.w3.org/1999/xlink" xlink:title="maximum width of head" id="ABBRID0EKFAE" xlink:type="simple">HW</abbrev>/<abbrev xmlns:xlink="http://www.w3.org/1999/xlink" xlink:title="maximum width of pronotum" id="ABBRID0EOFAE" xlink:type="simple">PW</abbrev>: 1.02–1.05; <abbrev xmlns:xlink="http://www.w3.org/1999/xlink" xlink:title="Head Length" id="ABBRID0ESFAE" xlink:type="simple">HL</abbrev>/<abbrev xmlns:xlink="http://www.w3.org/1999/xlink" xlink:title="length of pronotum" id="ABBRID0EWFAE" xlink:type="simple">PL</abbrev>: 0.84–0.85; <abbrev xmlns:xlink="http://www.w3.org/1999/xlink" xlink:title="length of pronotum" id="ABBRID0E1FAE" xlink:type="simple">PL</abbrev>/<abbrev xmlns:xlink="http://www.w3.org/1999/xlink" xlink:title="maximum width of pronotum" id="ABBRID0E5FAE" xlink:type="simple">PW</abbrev>: 1.19–1.21; <abbrev xmlns:xlink="http://www.w3.org/1999/xlink" xlink:title="elytral length" id="ABBRID0ECGAE" xlink:type="simple">EL</abbrev>/<abbrev xmlns:xlink="http://www.w3.org/1999/xlink" xlink:title="length of pronotum" id="ABBRID0EGGAE" xlink:type="simple">PL</abbrev>: 0.67–0.69; diameter of eye: 0.32–0.33.</p><p>Habitus as in Fig. <xref ref-type="fig" rid="F1">1B</xref>. Coloration: head and abdomen black; antennae light brown; pronotum red; elytra black with faint bluish hue; legs black with dark brown tarsi.</p><p>Head (Fig. <xref ref-type="fig" rid="F1">1B</xref>) weakly transverse, widest across eyes; punctation distinctly coarse and sparse; interstices glossy. Eyes distinctly convex. Antennae distinctly slender, antennomere 4 nearly four times as long as broad and antennomere 10 nearly twice as long as broad. Labrum (Fig. <xref ref-type="fig" rid="F3">3A, B</xref>) without evident sexual dimorphism, anterior margin in middle with U-shaped median excision, with small projection on either side of median excision. Mandibles (Fig. <xref ref-type="fig" rid="F3">3A, B</xref>) each with apically bifid molar tooth, without sexual dimorphism.</p><p>Pronotum (Fig. <xref ref-type="fig" rid="F1">1B</xref>) nearly oviform, strongly convex in cross section; punctures sparser and shallower than on head.</p><p>Elytra (Fig. <xref ref-type="fig" rid="F1">1B</xref>) slightly slender, humeral angles obsolete; punctation coarse, well defined, and dense. Hind wings reduced. Metatarsomere I as long as combined length of metatarsomeres II and III.</p><p>Abdomen broader than elytra; punctation dense; interstices with shallow microsculpture; posterior margin of tergite VII without palisade fringe; posterior margin of tergite VIII (Fig. <xref ref-type="fig" rid="F3">3C, E</xref>) weakly convex, shape subject to some variation, but without evident sexual dimorphism.</p><p><bold>Male.</bold> Sternites III–VI unmodified; sternite VII (Fig. <xref ref-type="fig" rid="F3">3F</xref>) strongly transverse, with deep median impression without modified pubescence, posterior margin broadly concave; sternite VIII (Fig. <xref ref-type="fig" rid="F3">3G</xref>) with deep posterior excision, this excision approximately 0.4 times as long as sternite VIII; aedeagus as in Fig. <xref ref-type="fig" rid="F3">3H–J</xref> and strongly derived; ventral plate nearly truncate; dorsal plate weakly asymmetric, apically bifid and conspicuous; parameres very short; internal sac without sclerotized spine.</p><p><bold>Female.</bold> Posterior margin of sternite VIII (Fig. <xref ref-type="fig" rid="F3">3D</xref>) convex.</p></tp:treatment-sec><tp:treatment-sec sec-type="distribution" id="SECID0EIIAE"><title>Distribution and biological notes.</title><p>The species was discovered in two localities situated to southern Yadong, southern Xizang. Some specimens were sifted from moss and leaf litter in montane primary mixed and coniferous forests at an altitude of 3000 m (Fig. <xref ref-type="fig" rid="F8">10</xref>).</p></tp:treatment-sec><tp:treatment-sec sec-type="etymology" id="SECID0ESIAE"><title>Etymology.</title><p>The specific epithet <italic>mirus</italic> means “strange, wonderful”, referring to the shape of the aedeagus.</p></tp:treatment-sec><tp:treatment-sec sec-type="comparisons" id="SECID0ECJAE"><title>Comparative notes.</title><p><italic><tp:taxon-name><tp:taxon-name-part taxon-name-part-type="genus" reg="Paederus">Paederus</tp:taxon-name-part><tp:taxon-name-part taxon-name-part-type="species" reg="mirus">mirus</tp:taxon-name-part></tp:taxon-name></italic> is characterized particularly by the distinctive shape of the aedeagus and additionally by the shape and chaetotaxy of the male sternite VII, as well as by the slender habitus and antennae. Based on the sexual characters, closer affiliations with other <italic><tp:taxon-name><tp:taxon-name-part taxon-name-part-type="genus" reg="Paederus">Paederus</tp:taxon-name-part></tp:taxon-name></italic> species are not evident.</p><fig id="F3" position="float" orientation="portrait"><object-id xmlns:xlink="http://www.w3.org/1999/xlink" content-type="doi" xlink:type="simple">10.3897/zookeys.1221.135891.figure3</object-id><object-id xmlns:xlink="http://www.w3.org/1999/xlink" content-type="arpha" xlink:type="simple">162D212A-8585-54DE-80D9-032F71B1164D</object-id><label>Figure 3.</label><caption><p><italic><tp:taxon-name><tp:taxon-name-part taxon-name-part-type="genus" reg="Paederus">Paederus</tp:taxon-name-part><tp:taxon-name-part taxon-name-part-type="species" reg="mirus">mirus</tp:taxon-name-part></tp:taxon-name></italic><bold>A</bold> female mouthparts <bold>B</bold> male mouthparts <bold>C</bold> female tergite VIII <bold>D</bold> female sternite VIII <bold>E</bold> male tergite VIII <bold>F</bold> male sternite VII <bold>G</bold> male sternite VIII <bold>H</bold> aedeagus in ventral view <bold>I</bold> aedeagus in lateral view <bold>J</bold> aedeagus in dorsal view. Scale bars: 0.5 mm.</p></caption><graphic xmlns:xlink="http://www.w3.org/1999/xlink" xlink:href="zookeys-1221-145_article-135891__-g003.jpg" position="float" orientation="portrait" xlink:type="simple" id="oo_1198041.jpg"><uri content-type="original_file" xlink:type="simple">https://binary.pensoft.net/fig/1198041</uri></graphic></fig></tp:treatment-sec><tp:treatment-sec><!--Section generated to contain objects referenced in tp:taxon-treatment.--><fig id="F1" position="float" orientation="portrait"><object-id xmlns:xlink="http://www.w3.org/1999/xlink" content-type="doi" xlink:type="simple">10.3897/zookeys.1221.135891.figure1</object-id><object-id xmlns:xlink="http://www.w3.org/1999/xlink" content-type="arpha" xlink:type="simple">1D562526-D7EF-5A0E-AE15-980B65D99D5F</object-id><label>Figure 1.</label><caption><p>Habitus of <italic><tp:taxon-name><tp:taxon-name-part taxon-name-part-type="genus" reg="Paederus">Paederus</tp:taxon-name-part></tp:taxon-name></italic> species <bold>A</bold><italic><tp:taxon-name><tp:taxon-name-part taxon-name-part-type="genus" reg="Paederus">P.</tp:taxon-name-part><tp:taxon-name-part taxon-name-part-type="species" reg="chentangus">chentangus</tp:taxon-name-part></tp:taxon-name></italic><bold>B</bold><italic><tp:taxon-name><tp:taxon-name-part taxon-name-part-type="genus" reg="Paederus">P.</tp:taxon-name-part><tp:taxon-name-part taxon-name-part-type="species" reg="mirus">mirus</tp:taxon-name-part></tp:taxon-name></italic><bold>C</bold><italic><tp:taxon-name><tp:taxon-name-part taxon-name-part-type="genus" reg="Paederus">P.</tp:taxon-name-part><tp:taxon-name-part taxon-name-part-type="species" reg="songi">songi</tp:taxon-name-part></tp:taxon-name></italic><bold>D</bold><italic><tp:taxon-name><tp:taxon-name-part taxon-name-part-type="genus" reg="Paederus">P.</tp:taxon-name-part><tp:taxon-name-part taxon-name-part-type="species" reg="trispinosus">trispinosus</tp:taxon-name-part></tp:taxon-name></italic><bold>E</bold><italic><tp:taxon-name><tp:taxon-name-part taxon-name-part-type="genus" reg="Paederus">P.</tp:taxon-name-part><tp:taxon-name-part taxon-name-part-type="species" reg="yei">yei</tp:taxon-name-part></tp:taxon-name></italic><bold>F</bold><italic><tp:taxon-name><tp:taxon-name-part taxon-name-part-type="genus" reg="Paederus">P.</tp:taxon-name-part><tp:taxon-name-part taxon-name-part-type="species" reg="zhaoi">zhaoi</tp:taxon-name-part></tp:taxon-name></italic>. Scale bars: 2.0 mm.</p></caption><graphic xmlns:xlink="http://www.w3.org/1999/xlink" xlink:href="zookeys-1221-145_article-135891__-g001.jpg" position="float" orientation="portrait" xlink:type="simple" id="oo_1198039.jpg"><uri content-type="original_file" xlink:type="simple">https://binary.pensoft.net/fig/1198039</uri></graphic></fig><fig id="F8" position="float" orientation="portrait"><object-id xmlns:xlink="http://www.w3.org/1999/xlink" content-type="doi" xlink:type="simple">10.3897/zookeys.1221.135891.figures8-13</object-id><object-id xmlns:xlink="http://www.w3.org/1999/xlink" content-type="arpha" xlink:type="simple">74ED35D9-C9EA-54D1-A9CA-779E0E7599B5</object-id><label>Figures 8–13.</label><caption><p><bold>8</bold><italic><tp:taxon-name><tp:taxon-name-part taxon-name-part-type="genus" reg="Paederus">Paederus</tp:taxon-name-part><tp:taxon-name-part taxon-name-part-type="species" reg="chentangus">chentangus</tp:taxon-name-part></tp:taxon-name></italic> walking on a stone <bold>9</bold> habitat of <italic><tp:taxon-name><tp:taxon-name-part taxon-name-part-type="genus" reg="Paederus">Paederus</tp:taxon-name-part><tp:taxon-name-part taxon-name-part-type="species" reg="chentangus">chentangus</tp:taxon-name-part></tp:taxon-name></italic><bold>10</bold> habitat of <italic><tp:taxon-name><tp:taxon-name-part taxon-name-part-type="genus" reg="Paederus">Paederus</tp:taxon-name-part><tp:taxon-name-part taxon-name-part-type="species" reg="mirus">mirus</tp:taxon-name-part></tp:taxon-name></italic><bold>11</bold> habitat of <italic><tp:taxon-name><tp:taxon-name-part taxon-name-part-type="genus" reg="Paederus">Paederus</tp:taxon-name-part><tp:taxon-name-part taxon-name-part-type="species" reg="trispinosus">trispinosus</tp:taxon-name-part></tp:taxon-name></italic><bold>12</bold><italic><tp:taxon-name><tp:taxon-name-part taxon-name-part-type="genus" reg="Paederus">Paederus</tp:taxon-name-part><tp:taxon-name-part taxon-name-part-type="species" reg="zhaoi">zhaoi</tp:taxon-name-part></tp:taxon-name></italic> walking on a blade of grass <bold>13</bold> Tie-Xiong Zhao collecting <italic><tp:taxon-name><tp:taxon-name-part taxon-name-part-type="genus" reg="Paederus">Paederus</tp:taxon-name-part><tp:taxon-name-part taxon-name-part-type="species" reg="zhaoi">zhaoi</tp:taxon-name-part></tp:taxon-name></italic> at Majian, Zhejiang.</p></caption><graphic xmlns:xlink="http://www.w3.org/1999/xlink" xlink:href="zookeys-1221-145_article-135891__-g008.jpg" position="float" orientation="portrait" xlink:type="simple" id="oo_1198046.jpg"><uri content-type="original_file" xlink:type="simple">https://binary.pensoft.net/fig/1198046</uri></graphic></fig></tp:treatment-sec></tp:taxon-treatment>
