# Supplementary material for: ﻿Six new species of micropterous Paederus (Coleoptera, Staphylinidae, Paederinae) from China
Source: Zookeys. 2024 Dec 13;1221:145–64. doi: 10.3897/zookeys.1221.135891 (PMC11662204; doi:10.3897/zookeys.1221.135891)
Supplement: XML Treatment for Paederus songi [file zookeys.1221.135891-treatment3.xml]

<!DOCTYPE tp:taxon-treatment
  PUBLIC "-//TaxonX//DTD Taxonomic Treatment Publishing DTD v0 20100105//EN" "tax-treatment-NSO.dtd">
<tp:taxon-treatment xmlns:tp="http://www.plazi.org/taxpub"><tp:treatment-meta><kwd-group><label>Taxon classification</label><kwd>
              <named-content content-type="kingdom">Animalia</named-content>
            </kwd><kwd>
              <named-content content-type="order">Coleoptera</named-content>
            </kwd><kwd>
              <named-content content-type="family">Staphylinidae</named-content>
            </kwd></kwd-group><mixed-citation publication-type="journal"><person-group><name><surname>Yang</surname><given-names>Yi</given-names></name><name><surname>Chen</surname><given-names>Sophie</given-names></name><name><surname>Peng</surname><given-names>Zhong</given-names></name></person-group><article-title>﻿Six new species of micropterous <italic><tp:taxon-name><tp:taxon-name-part taxon-name-part-type="genus" reg="Paederus">Paederus</tp:taxon-name-part></tp:taxon-name></italic> (<tp:taxon-name><tp:taxon-name-part taxon-name-part-type="order">Coleoptera</tp:taxon-name-part></tp:taxon-name>, <tp:taxon-name><tp:taxon-name-part taxon-name-part-type="family">Staphylinidae</tp:taxon-name-part></tp:taxon-name>, <tp:taxon-name><tp:taxon-name-part taxon-name-part-type="subfamily">Paederinae</tp:taxon-name-part></tp:taxon-name>) from China</article-title><source>Zookeys</source><day>13</day><month>12</month><year>2024</year><volume>1221</volume><fpage>145</fpage><lpage>164</lpage><pub-id pub-id-type="doi">10.3897/zookeys.1221.135891</pub-id></mixed-citation></tp:treatment-meta><tp:nomenclature><tp:taxon-name>
            <object-id xmlns:xlink="http://www.w3.org/1999/xlink" content-type="arpha" xlink:type="simple">2B2DB6C0-895E-574E-BF51-05EA6229C457</object-id>
            <tp:taxon-name-part taxon-name-part-type="genus" reg="Paederus">Paederus</tp:taxon-name-part>
            <tp:taxon-name-part taxon-name-part-type="species" reg="songi">songi</tp:taxon-name-part>
            <object-id xmlns:xlink="http://www.w3.org/1999/xlink" content-type="zoobank" xlink:type="simple">https://zoobank.org/ED02AC7E-1878-4FD6-B4E3-D67865AB93DA</object-id>
          </tp:taxon-name><tp:taxon-authority>Yang &amp; Peng</tp:taxon-authority><tp:taxon-status xmlns:xlink="http://www.w3.org/1999/xlink" xlink:type="simple">sp. nov.</tp:taxon-status><xref ref-type="fig" rid="F1">Figs 1C</xref><xref ref-type="fig" rid="F4">, 4</xref></tp:nomenclature><tp:treatment-sec sec-type="type material" id="SECID0EHLAE"><title>Type material.</title><p><bold><italic>Holotype.</italic></bold> China – <bold>Chongqing</bold> • ♂; glued on a card with two labels as follows: “China: Chongqing City, Shizhu County, Huangshui Town, Polaoxiang, Near Dafengbao, <named-content xmlns:xlink="http://www.w3.org/1999/xlink" content-type="dwc:verbatimCoordinates" xlink:type="simple"><named-content content-type="geo-json" specific-use="{&#34;type&#34;:&#34;Point&#34;,&#34;coordinates&#34;:[108.413889,30.217778]}" id="NCID0EXLAE" xlink:type="simple">30°13'04"N, 108°24'50"E</named-content></named-content>, alt. 1550 m, 27.IX.2023, Xiao-Bin Song leg.” “HOLOTYPE: <italic><tp:taxon-name><tp:taxon-name-part taxon-name-part-type="genus" reg="Paederus">Paederus</tp:taxon-name-part><tp:taxon-name-part taxon-name-part-type="species" reg="songi">songi</tp:taxon-name-part></tp:taxon-name></italic> sp. n., Yang &amp; Peng des. 2024” [red handwritten label]; <abbrev xmlns:xlink="http://www.w3.org/1999/xlink" content-type="institution" xlink:title="Insect Collection of Shanghai Normal University, Shanghai" id="ABBRID0EHMAE" xlink:type="simple">SNUC</abbrev>. <bold><italic>Paratypes.</italic></bold> China – <bold>Chongqing</bold> • 1♀; Shizhu County, Huangshui Town, Polaoxiang, Near Dafengbao, <named-content xmlns:xlink="http://www.w3.org/1999/xlink" content-type="dwc:verbatimCoordinates" xlink:type="simple"><named-content content-type="geo-json" specific-use="{&#34;type&#34;:&#34;Point&#34;,&#34;coordinates&#34;:[108.413889,30.217778]}" id="NCID0EUMAE" xlink:type="simple">30°13'04"N, 108°24'50"E</named-content></named-content>, alt. 1550 m, 27.IX.2023, Xiao-Bin Song leg; <abbrev xmlns:xlink="http://www.w3.org/1999/xlink" content-type="institution" xlink:title="Insect Collection of Shanghai Normal University, Shanghai" id="ABBRID0EZMAE" xlink:type="simple">SNUC</abbrev>.</p></tp:treatment-sec><tp:treatment-sec sec-type="description" id="SECID0E5MAE"><title>Description.</title><p>Measurements (in mm) and ratios: <abbrev xmlns:xlink="http://www.w3.org/1999/xlink" xlink:title="Body Length" id="ABBRID0EENAE" xlink:type="simple">BL</abbrev> 8.11–9.55, <abbrev xmlns:xlink="http://www.w3.org/1999/xlink" xlink:title="Forebody Length" id="ABBRID0EINAE" xlink:type="simple">FL</abbrev> 4.45–5.02, <abbrev xmlns:xlink="http://www.w3.org/1999/xlink" xlink:title="Head Length" id="ABBRID0EMNAE" xlink:type="simple">HL</abbrev> 1.49–1.52, <abbrev xmlns:xlink="http://www.w3.org/1999/xlink" xlink:title="maximum width of head" id="ABBRID0EQNAE" xlink:type="simple">HW</abbrev> 1.54–1.71, <abbrev xmlns:xlink="http://www.w3.org/1999/xlink" xlink:title="length of antenna" id="ABBRID0EUNAE" xlink:type="simple">AnL</abbrev>: 2.94–3.31; <abbrev xmlns:xlink="http://www.w3.org/1999/xlink" xlink:title="length of pronotum" id="ABBRID0EYNAE" xlink:type="simple">PL</abbrev>: 1.54–1.72; <abbrev xmlns:xlink="http://www.w3.org/1999/xlink" xlink:title="maximum width of pronotum" id="ABBRID0E3NAE" xlink:type="simple">PW</abbrev>: 1.59–1.68; <abbrev xmlns:xlink="http://www.w3.org/1999/xlink" xlink:title="elytral length" id="ABBRID0EAOAE" xlink:type="simple">EL</abbrev>: 0.95–1.02; <abbrev xmlns:xlink="http://www.w3.org/1999/xlink" xlink:title="maximum width of the elytra" id="ABBRID0EEOAE" xlink:type="simple">EW</abbrev>: 1.55–1.60; <abbrev xmlns:xlink="http://www.w3.org/1999/xlink" xlink:title="maximum width of abdomen" id="ABBRID0EIOAE" xlink:type="simple">AW</abbrev>: 1.73–1.79; <abbrev xmlns:xlink="http://www.w3.org/1999/xlink" xlink:title="length of aedeagus" id="ABBRID0EMOAE" xlink:type="simple">AL</abbrev>: 2.25; <abbrev xmlns:xlink="http://www.w3.org/1999/xlink" xlink:title="Head Length" id="ABBRID0EQOAE" xlink:type="simple">HL</abbrev>/<abbrev xmlns:xlink="http://www.w3.org/1999/xlink" xlink:title="maximum width of head" id="ABBRID0EUOAE" xlink:type="simple">HW</abbrev>: 0.89–0.97; <abbrev xmlns:xlink="http://www.w3.org/1999/xlink" xlink:title="maximum width of head" id="ABBRID0EYOAE" xlink:type="simple">HW</abbrev>/<abbrev xmlns:xlink="http://www.w3.org/1999/xlink" xlink:title="maximum width of pronotum" id="ABBRID0E3OAE" xlink:type="simple">PW</abbrev>: 0.97–1.02; <abbrev xmlns:xlink="http://www.w3.org/1999/xlink" xlink:title="Head Length" id="ABBRID0EAPAE" xlink:type="simple">HL</abbrev>/<abbrev xmlns:xlink="http://www.w3.org/1999/xlink" xlink:title="length of pronotum" id="ABBRID0EEPAE" xlink:type="simple">PL</abbrev>: 0.88–0.97; <abbrev xmlns:xlink="http://www.w3.org/1999/xlink" xlink:title="length of pronotum" id="ABBRID0EIPAE" xlink:type="simple">PL</abbrev>/<abbrev xmlns:xlink="http://www.w3.org/1999/xlink" xlink:title="maximum width of pronotum" id="ABBRID0EMPAE" xlink:type="simple">PW</abbrev>: 0.97–1.02; <abbrev xmlns:xlink="http://www.w3.org/1999/xlink" xlink:title="elytral length" id="ABBRID0EQPAE" xlink:type="simple">EL</abbrev>/<abbrev xmlns:xlink="http://www.w3.org/1999/xlink" xlink:title="length of pronotum" id="ABBRID0EUPAE" xlink:type="simple">PL</abbrev>: 0.59–0.62; diameter of eye: 0.38–0.45.</p><p>Habitus as in Fig. <xref ref-type="fig" rid="F1">1C</xref>. Coloration: head and abdomen black; antennae brown to light brown; pronotum red; elytra black with distinctly bluish hue; legs brown with paler tarsi.</p><p>Head (Fig. <xref ref-type="fig" rid="F1">1C</xref>) transverse, widest across eyes; punctation coarse and sparse; interstices glossy. Eyes distinctly convex. Antennae slender, antennomere 4 approximately 3.4 times as long as broad and antennomere 10 nearly twice as long as broad.</p><p>Pronotum (Fig. <xref ref-type="fig" rid="F1">1C</xref>) nearly as long as broad, strongly convex in cross section; punctures slightly sparser than on head.</p><p>Elytra (Fig. <xref ref-type="fig" rid="F1">1C</xref>) trapeziform; punctation distinctly coarse, well defined, and moderately dense. Hind wings reduced. Metatarsomere I slightly shorter than combined length of metatarsomeres II and III.</p><p>Abdomen broader than elytra; punctation dense; interstices with distinctly transverse microsculpture; posterior margin of tergite VII without palisade fringe.</p><p><bold>Male.</bold> Mandibles (Fig. <xref ref-type="fig" rid="F4">4B</xref>) each with weakly bifid molar tooth at apex. Labrum (Fig. <xref ref-type="fig" rid="F4">4B</xref>) with distinctly concave anterior margin, with U-shaped median excision and with broad lateral projection on either side. Posterior margin of tergite VIII (Fig. <xref ref-type="fig" rid="F4">4E</xref>) convex; sternite VII unmodified; sternite VIII (Fig. <xref ref-type="fig" rid="F4">4F</xref>) with deep posterior excision, this excision approximately 0.4 times as long as sternite VIII; aedeagus as in Fig. <xref ref-type="fig" rid="F4">4G–I</xref>, ventral plate asymmetric in ventral view; dorsal plate asymmetric, apically acute in dorsal view and not reaching apices of parameres; parameres asymmetric and weakly curved in lateral view; internal sac with pair of long sclerotized spines and single very short sclerotized spine.</p><p><bold>Female.</bold> Mandibles (Fig. <xref ref-type="fig" rid="F4">4A</xref>) each with bifid molar tooth of similar shape. Labrum (Fig. <xref ref-type="fig" rid="F4">4A</xref>) with U-shaped median excision and with broad lateral projection on either side, as well as a small projection on either side of median excision. Tergite VIII (Fig. <xref ref-type="fig" rid="F4">4C</xref>) oblong, with convex posterior margin; posterior margin of sternite VIII (Fig. <xref ref-type="fig" rid="F4">4D</xref>) strongly convex.</p></tp:treatment-sec><tp:treatment-sec sec-type="distribution" id="SECID0E4RAE"><title>Distribution and biological notes.</title><p>The type locality is in northeastern Shizhu, eastern Chongqing. The specimens were sifted from moist leaf litter and roots in a secondary deciduous forest with bamboo at an altitude of 1550 m (Song pers. comm.). The paratype is teneral.</p></tp:treatment-sec><tp:treatment-sec sec-type="etymology" id="SECID0ECSAE"><title>Etymology.</title><p>The species is named after Xiao-Bin Song, who collected the type specimens. He is a renowned specialist on mainly Palaearctic <tp:taxon-name><tp:taxon-name-part taxon-name-part-type="subfamily">Paussinae</tp:taxon-name-part></tp:taxon-name>.</p></tp:treatment-sec><tp:treatment-sec sec-type="comparisons" id="SECID0ENSAE"><title>Comparative notes.</title><p>The external and particularly the male sexual characters leave no doubt that this species belongs to the <italic><tp:taxon-name><tp:taxon-name-part taxon-name-part-type="genus" reg="Paederus">P.</tp:taxon-name-part><tp:taxon-name-part taxon-name-part-type="species" reg="biacutus">biacutus</tp:taxon-name-part></tp:taxon-name></italic> group. Among the species of this group, it appears to be most closely allied to <italic><tp:taxon-name><tp:taxon-name-part taxon-name-part-type="genus" reg="Paederus">P.</tp:taxon-name-part><tp:taxon-name-part taxon-name-part-type="species" reg="sinisterobliquus">sinisterobliquus</tp:taxon-name-part></tp:taxon-name></italic> Li, Zhou &amp; Solodovnikov, 2013, with which it shares the similar morphology of the aedeagus. It is distinguished from <italic><tp:taxon-name><tp:taxon-name-part taxon-name-part-type="genus" reg="Paederus">P.</tp:taxon-name-part><tp:taxon-name-part taxon-name-part-type="species" reg="sinisterobliquus">sinisterobliquus</tp:taxon-name-part></tp:taxon-name></italic> by slightly larger body size, by the stouter pronotum, by three distinctly sclerotized spines of the internal sac and the larger parameres of the aedeagus, as well as by the shape of the female sternite VIII.</p><fig id="F4" position="float" orientation="portrait"><object-id xmlns:xlink="http://www.w3.org/1999/xlink" content-type="doi" xlink:type="simple">10.3897/zookeys.1221.135891.figure4</object-id><object-id xmlns:xlink="http://www.w3.org/1999/xlink" content-type="arpha" xlink:type="simple">92792AD5-BECF-5523-A2D4-81C9EF0056CC</object-id><label>Figure 4.</label><caption><p><italic><tp:taxon-name><tp:taxon-name-part taxon-name-part-type="genus" reg="Paederus">Paederus</tp:taxon-name-part><tp:taxon-name-part taxon-name-part-type="species" reg="songi">songi</tp:taxon-name-part></tp:taxon-name></italic><bold>A</bold> female mouthparts <bold>B</bold> male mouthparts <bold>C</bold> female tergite VIII <bold>D</bold> female sternite VIII <bold>E</bold> male tergite VIII <bold>F</bold> male sternite VIII <bold>G</bold> aedeagus in ventral view <bold>H</bold> aedeagus in lateral view <bold>I</bold> aedeagus in dorsal view. Scale bars: 0.5 mm.</p></caption><graphic xmlns:xlink="http://www.w3.org/1999/xlink" xlink:href="zookeys-1221-145_article-135891__-g004.jpg" position="float" orientation="portrait" xlink:type="simple" id="oo_1198042.jpg"><uri content-type="original_file" xlink:type="simple">https://binary.pensoft.net/fig/1198042</uri></graphic></fig></tp:treatment-sec><tp:treatment-sec><!--Section generated to contain objects referenced in tp:taxon-treatment.--><fig id="F1" position="float" orientation="portrait"><object-id xmlns:xlink="http://www.w3.org/1999/xlink" content-type="doi" xlink:type="simple">10.3897/zookeys.1221.135891.figure1</object-id><object-id xmlns:xlink="http://www.w3.org/1999/xlink" content-type="arpha" xlink:type="simple">1D562526-D7EF-5A0E-AE15-980B65D99D5F</object-id><label>Figure 1.</label><caption><p>Habitus of <italic><tp:taxon-name><tp:taxon-name-part taxon-name-part-type="genus" reg="Paederus">Paederus</tp:taxon-name-part></tp:taxon-name></italic> species <bold>A</bold><italic><tp:taxon-name><tp:taxon-name-part taxon-name-part-type="genus" reg="Paederus">P.</tp:taxon-name-part><tp:taxon-name-part taxon-name-part-type="species" reg="chentangus">chentangus</tp:taxon-name-part></tp:taxon-name></italic><bold>B</bold><italic><tp:taxon-name><tp:taxon-name-part taxon-name-part-type="genus" reg="Paederus">P.</tp:taxon-name-part><tp:taxon-name-part taxon-name-part-type="species" reg="mirus">mirus</tp:taxon-name-part></tp:taxon-name></italic><bold>C</bold><italic><tp:taxon-name><tp:taxon-name-part taxon-name-part-type="genus" reg="Paederus">P.</tp:taxon-name-part><tp:taxon-name-part taxon-name-part-type="species" reg="songi">songi</tp:taxon-name-part></tp:taxon-name></italic><bold>D</bold><italic><tp:taxon-name><tp:taxon-name-part taxon-name-part-type="genus" reg="Paederus">P.</tp:taxon-name-part><tp:taxon-name-part taxon-name-part-type="species" reg="trispinosus">trispinosus</tp:taxon-name-part></tp:taxon-name></italic><bold>E</bold><italic><tp:taxon-name><tp:taxon-name-part taxon-name-part-type="genus" reg="Paederus">P.</tp:taxon-name-part><tp:taxon-name-part taxon-name-part-type="species" reg="yei">yei</tp:taxon-name-part></tp:taxon-name></italic><bold>F</bold><italic><tp:taxon-name><tp:taxon-name-part taxon-name-part-type="genus" reg="Paederus">P.</tp:taxon-name-part><tp:taxon-name-part taxon-name-part-type="species" reg="zhaoi">zhaoi</tp:taxon-name-part></tp:taxon-name></italic>. Scale bars: 2.0 mm.</p></caption><graphic xmlns:xlink="http://www.w3.org/1999/xlink" xlink:href="zookeys-1221-145_article-135891__-g001.jpg" position="float" orientation="portrait" xlink:type="simple" id="oo_1198039.jpg"><uri content-type="original_file" xlink:type="simple">https://binary.pensoft.net/fig/1198039</uri></graphic></fig></tp:treatment-sec></tp:taxon-treatment>
