# Supplementary material for: ﻿Six new species of micropterous Paederus (Coleoptera, Staphylinidae, Paederinae) from China
Source: Zookeys. 2024 Dec 13;1221:145–64. doi: 10.3897/zookeys.1221.135891 (PMC11662204; doi:10.3897/zookeys.1221.135891)
Supplement: XML Treatment for Paederus trispinosus [file zookeys.1221.135891-treatment4.xml]

<!DOCTYPE tp:taxon-treatment
  PUBLIC "-//TaxonX//DTD Taxonomic Treatment Publishing DTD v0 20100105//EN" "tax-treatment-NSO.dtd">
<tp:taxon-treatment xmlns:tp="http://www.plazi.org/taxpub"><tp:treatment-meta><kwd-group><label>Taxon classification</label><kwd>
              <named-content content-type="kingdom">Animalia</named-content>
            </kwd><kwd>
              <named-content content-type="order">Coleoptera</named-content>
            </kwd><kwd>
              <named-content content-type="family">Staphylinidae</named-content>
            </kwd></kwd-group><mixed-citation publication-type="journal"><person-group><name><surname>Yang</surname><given-names>Yi</given-names></name><name><surname>Chen</surname><given-names>Sophie</given-names></name><name><surname>Peng</surname><given-names>Zhong</given-names></name></person-group><article-title>﻿Six new species of micropterous <italic><tp:taxon-name><tp:taxon-name-part taxon-name-part-type="genus" reg="Paederus">Paederus</tp:taxon-name-part></tp:taxon-name></italic> (<tp:taxon-name><tp:taxon-name-part taxon-name-part-type="order">Coleoptera</tp:taxon-name-part></tp:taxon-name>, <tp:taxon-name><tp:taxon-name-part taxon-name-part-type="family">Staphylinidae</tp:taxon-name-part></tp:taxon-name>, <tp:taxon-name><tp:taxon-name-part taxon-name-part-type="subfamily">Paederinae</tp:taxon-name-part></tp:taxon-name>) from China</article-title><source>Zookeys</source><day>13</day><month>12</month><year>2024</year><volume>1221</volume><fpage>145</fpage><lpage>164</lpage><pub-id pub-id-type="doi">10.3897/zookeys.1221.135891</pub-id></mixed-citation></tp:treatment-meta><tp:nomenclature><tp:taxon-name>
            <object-id xmlns:xlink="http://www.w3.org/1999/xlink" content-type="arpha" xlink:type="simple">9620B9E8-39A2-50F5-BF5C-B27BCD4D199C</object-id>
            <tp:taxon-name-part taxon-name-part-type="genus" reg="Paederus">Paederus</tp:taxon-name-part>
            <tp:taxon-name-part taxon-name-part-type="species" reg="trispinosus">trispinosus</tp:taxon-name-part>
            <object-id xmlns:xlink="http://www.w3.org/1999/xlink" content-type="zoobank" xlink:type="simple">https://zoobank.org/5AB15EEF-ED8D-461D-9696-F78D262EDFCE</object-id>
          </tp:taxon-name><tp:taxon-authority>Yang &amp; Peng</tp:taxon-authority><tp:taxon-status xmlns:xlink="http://www.w3.org/1999/xlink" xlink:type="simple">sp. nov.</tp:taxon-status><xref ref-type="fig" rid="F1">Figs 1D</xref><xref ref-type="fig" rid="F5">, 5</xref><xref ref-type="fig" rid="F8">, 11</xref></tp:nomenclature><tp:treatment-sec sec-type="type material" id="SECID0EKVAE"><title>Type material.</title><p><bold><italic>Holotype.</italic></bold> China – <bold>Hubei Prov.</bold> • ♂; glued on a card with two labels as follows: “China: Hubei Prov., Wufeng County, Houhe N.R., <named-content xmlns:xlink="http://www.w3.org/1999/xlink" content-type="dwc:verbatimCoordinates" xlink:type="simple"><named-content content-type="geo-json" specific-use="{&#34;type&#34;:&#34;Point&#34;,&#34;coordinates&#34;:[110.594444,30.198056]}" id="NCID0E1VAE" xlink:type="simple">30°11'53"N, 110°35'40"E</named-content></named-content>, alt. 1480 m, 12.V.2020, Wen-Xuan Bi leg.” “HOLOTYPE: <italic><tp:taxon-name><tp:taxon-name-part taxon-name-part-type="genus" reg="Paederus">Paederus</tp:taxon-name-part><tp:taxon-name-part taxon-name-part-type="species" reg="trispinosus">trispinosus</tp:taxon-name-part></tp:taxon-name></italic> sp. n., Yang &amp; Peng des. 2024” [red handwritten label]; <abbrev xmlns:xlink="http://www.w3.org/1999/xlink" content-type="institution" xlink:title="Insect Collection of Shanghai Normal University, Shanghai" id="ABBRID0EKWAE" xlink:type="simple">SNUC</abbrev>. <bold><italic>Paratypes.</italic></bold> China – <bold>Hubei Prov.</bold> •4 ♂♂, 2 ♀♀; Wufeng County, Houhe N.R., <named-content xmlns:xlink="http://www.w3.org/1999/xlink" content-type="dwc:verbatimCoordinates" xlink:type="simple"><named-content content-type="geo-json" specific-use="{&#34;type&#34;:&#34;Point&#34;,&#34;coordinates&#34;:[110.594444,30.198056]}" id="NCID0EXWAE" xlink:type="simple">30°11'53"N, 110°35'40"E</named-content></named-content>, alt. 1480 m, 12.V.2020, Wen-Xuan Bi leg; <abbrev xmlns:xlink="http://www.w3.org/1999/xlink" content-type="institution" xlink:title="Insect Collection of Shanghai Normal University, Shanghai" id="ABBRID0E3WAE" xlink:type="simple">SNUC</abbrev> • 1 ♂; Wufeng County, Houhe N.R., <named-content xmlns:xlink="http://www.w3.org/1999/xlink" content-type="dwc:verbatimCoordinates" xlink:type="simple"><named-content content-type="geo-json" specific-use="{&#34;type&#34;:&#34;Point&#34;,&#34;coordinates&#34;:[110.551111,30.086111]}" id="NCID0EEXAE" xlink:type="simple">30°05'10"N, 110°33'04"E</named-content></named-content>, alt. 1150 m, 30.IV.2004, Li-Zhen Li leg; <abbrev xmlns:xlink="http://www.w3.org/1999/xlink" content-type="institution" xlink:title="Insect Collection of Shanghai Normal University, Shanghai" id="ABBRID0EJXAE" xlink:type="simple">SNUC</abbrev>.</p></tp:treatment-sec><tp:treatment-sec sec-type="description" id="SECID0EOXAE"><title>Description.</title><p>Measurements (in mm) and ratios: <abbrev xmlns:xlink="http://www.w3.org/1999/xlink" xlink:title="Body Length" id="ABBRID0EUXAE" xlink:type="simple">BL</abbrev> 9.11–9.67, <abbrev xmlns:xlink="http://www.w3.org/1999/xlink" xlink:title="Forebody Length" id="ABBRID0EYXAE" xlink:type="simple">FL</abbrev> 4.56–4.91, <abbrev xmlns:xlink="http://www.w3.org/1999/xlink" xlink:title="Head Length" id="ABBRID0E3XAE" xlink:type="simple">HL</abbrev>: 1.35–1.54; <abbrev xmlns:xlink="http://www.w3.org/1999/xlink" xlink:title="maximum width of head" id="ABBRID0EAYAE" xlink:type="simple">HW</abbrev>: 1.49–1.69; <abbrev xmlns:xlink="http://www.w3.org/1999/xlink" xlink:title="length of antenna" id="ABBRID0EEYAE" xlink:type="simple">AnL</abbrev>: 3.08–3.22; <abbrev xmlns:xlink="http://www.w3.org/1999/xlink" xlink:title="length of pronotum" id="ABBRID0EIYAE" xlink:type="simple">PL</abbrev>: 1.49–1.67; <abbrev xmlns:xlink="http://www.w3.org/1999/xlink" xlink:title="maximum width of pronotum" id="ABBRID0EMYAE" xlink:type="simple">PW</abbrev>: 1.50–1.67; <abbrev xmlns:xlink="http://www.w3.org/1999/xlink" xlink:title="elytral length" id="ABBRID0EQYAE" xlink:type="simple">EL</abbrev>: 1.00–1.10; <abbrev xmlns:xlink="http://www.w3.org/1999/xlink" xlink:title="maximum width of the elytra" id="ABBRID0EUYAE" xlink:type="simple">EW</abbrev>: 1.47–1.54; <abbrev xmlns:xlink="http://www.w3.org/1999/xlink" xlink:title="maximum width of abdomen" id="ABBRID0EYYAE" xlink:type="simple">AW</abbrev>: 1.67–1.74; <abbrev xmlns:xlink="http://www.w3.org/1999/xlink" xlink:title="length of aedeagus" id="ABBRID0E3YAE" xlink:type="simple">AL</abbrev>: 2.14–2.17; <abbrev xmlns:xlink="http://www.w3.org/1999/xlink" xlink:title="Head Length" id="ABBRID0EAZAE" xlink:type="simple">HL</abbrev>/<abbrev xmlns:xlink="http://www.w3.org/1999/xlink" xlink:title="maximum width of head" id="ABBRID0EEZAE" xlink:type="simple">HW</abbrev>: 0.90–0.93; <abbrev xmlns:xlink="http://www.w3.org/1999/xlink" xlink:title="maximum width of head" id="ABBRID0EIZAE" xlink:type="simple">HW</abbrev>/<abbrev xmlns:xlink="http://www.w3.org/1999/xlink" xlink:title="maximum width of pronotum" id="ABBRID0EMZAE" xlink:type="simple">PW</abbrev>: 0.99–1.02; <abbrev xmlns:xlink="http://www.w3.org/1999/xlink" xlink:title="Head Length" id="ABBRID0EQZAE" xlink:type="simple">HL</abbrev>/<abbrev xmlns:xlink="http://www.w3.org/1999/xlink" xlink:title="length of pronotum" id="ABBRID0EUZAE" xlink:type="simple">PL</abbrev>: 0.90–0.93; <abbrev xmlns:xlink="http://www.w3.org/1999/xlink" xlink:title="length of pronotum" id="ABBRID0EYZAE" xlink:type="simple">PL</abbrev>/<abbrev xmlns:xlink="http://www.w3.org/1999/xlink" xlink:title="maximum width of pronotum" id="ABBRID0E3ZAE" xlink:type="simple">PW</abbrev>: 0.97–1.01; <abbrev xmlns:xlink="http://www.w3.org/1999/xlink" xlink:title="elytral length" id="ABBRID0EA1AE" xlink:type="simple">EL</abbrev>/<abbrev xmlns:xlink="http://www.w3.org/1999/xlink" xlink:title="length of pronotum" id="ABBRID0EE1AE" xlink:type="simple">PL</abbrev>: 0.65–0.68; diameter of eye: 0.38–0.43.</p><p>Habitus as in Fig. <xref ref-type="fig" rid="F1">1D</xref>. Coloration: head and abdomen black; antennae brown, sometimes antennomeres 4−8 infuscate; pronotum red; elytra black with distinctly bluish hue; legs with brown femora, and with brown to light brown tibiae and tarsi.</p><p>Head (Fig. <xref ref-type="fig" rid="F1">1D</xref>) transverse, widest across eyes; punctation coarse and sparse; interstices glossy. Eyes distinctly convex. Antennae slender, antennomere 4 approximately 3.3 times as long as broad and antennomere 10 1.8 times as long as broad. Mandibles (Fig. <xref ref-type="fig" rid="F5">5A, B</xref>) each with apically bifid molar tooth, without evident sexual dimorphism.</p><p>Pronotum (Fig. <xref ref-type="fig" rid="F1">1D</xref>) nearly as long as broad, strongly convex in cross section; punctures slightly sparser than on head.</p><p>Elytra (Fig. <xref ref-type="fig" rid="F1">1D</xref>) trapeziform; punctation distinctly coarse, defined and moderately dense. Hind wings reduced. Metatarsomere I as long as combined length of metatarsomeres II and III.</p><p>Abdomen distinctly broader than elytra; punctation dense; interstices with distinctly transverse microsculpture; posterior margin of tergite VII without palisade fringe.</p><p><bold>Male.</bold> Labrum (Fig. <xref ref-type="fig" rid="F5">5B</xref>) with distinctly concave anterior margin, with U-shaped median excision and with large lateral projection on either side, as well as indistinct projection on either side of median excision. Posterior margin of tergite VIII (Fig. <xref ref-type="fig" rid="F5">5E</xref>) strongly convex; sternite VII unmodified; sternite VIII (Fig. <xref ref-type="fig" rid="F5">5F</xref>) with deep posterior excision, this excision approximately 0.3 times as long as sternite VIII; aedeagus as in Fig. <xref ref-type="fig" rid="F5">5G–I</xref>, ventral plate long and apically acute in ventral view; dorsal plate asymmetric and strongly sclerotized, with obtusely acute apical portion and not reaching apices of parameres; parameres distinctly asymmetric and apically straight in lateral view; internal sac with three distinctive sclerotized spines.</p><p><bold>Female.</bold> Labrum (Fig. <xref ref-type="fig" rid="F5">5A</xref>) with U-shaped median excision and with broad lateral projection on either side, as well as a small projection on either side of median excision. Posterior margin of tergite VIII (Fig. <xref ref-type="fig" rid="F5">5C</xref>) weakly convex; posterior margin of sternite VIII distinctly trifurcate as in Fig. <xref ref-type="fig" rid="F5">5D</xref>.</p></tp:treatment-sec><tp:treatment-sec sec-type="distribution" id="SECID0EJ3AE"><title>Distribution and biological notes.</title><p>The species was found in two localities in the Houhe Natural Reserve, to western Wufeng, Hubei. Some specimens were sifted from leaf litter, grass roots and the soil along a forest path at an altitude of 1480 m (Fig. <xref ref-type="fig" rid="F8">11</xref>).</p></tp:treatment-sec><tp:treatment-sec sec-type="etymology" id="SECID0ET3AE"><title>Etymology.</title><p>The speciﬁc epithet of this new species consists of the Latin sufﬁx <italic>tri</italic>- (which means “three”) and the Latin adjective <italic>spinosus</italic> (which means “spiny”). The name (a Latin adjective) refers to three distinctive sclerotized spines in the internal sac of the aedeagus.</p></tp:treatment-sec><tp:treatment-sec sec-type="comparisons" id="SECID0E43AE"><title>Comparative notes.</title><p>The external and particularly the male sexual characters leave no doubt that this species belongs to the <italic><tp:taxon-name><tp:taxon-name-part taxon-name-part-type="genus" reg="Paederus">P.</tp:taxon-name-part><tp:taxon-name-part taxon-name-part-type="species" reg="biacutus">biacutus</tp:taxon-name-part></tp:taxon-name></italic> group. This new species is distinguished from other species of this group by the shape of female tergite VIII and the morphology of the aedeagus (the distinctly asymmetric dorsal plate and parameres, as well as two long sclerotized spines and one hooked sclerotized spine in the internal sac).</p><fig id="F5" position="float" orientation="portrait"><object-id xmlns:xlink="http://www.w3.org/1999/xlink" content-type="doi" xlink:type="simple">10.3897/zookeys.1221.135891.figure5</object-id><object-id xmlns:xlink="http://www.w3.org/1999/xlink" content-type="arpha" xlink:type="simple">0C902C8C-278A-531C-86B6-4602F9C57403</object-id><label>Figure 5.</label><caption><p><italic><tp:taxon-name><tp:taxon-name-part taxon-name-part-type="genus" reg="Paederus">Paederus</tp:taxon-name-part><tp:taxon-name-part taxon-name-part-type="species" reg="trispinosus">trispinosus</tp:taxon-name-part></tp:taxon-name></italic><bold>A</bold> female mouthparts <bold>B</bold> male mouthparts <bold>C</bold> female tergite VIII <bold>D</bold> female sternite VIII <bold>E</bold> male tergite VIII <bold>F</bold> male sternite VIII <bold>G</bold> aedeagus in ventral view <bold>H</bold> aedeagus in lateral view <bold>I</bold> aedeagus in dorsal view. Scale bars: 0.5 mm.</p></caption><graphic xmlns:xlink="http://www.w3.org/1999/xlink" xlink:href="zookeys-1221-145_article-135891__-g005.jpg" position="float" orientation="portrait" xlink:type="simple" id="oo_1198043.jpg"><uri content-type="original_file" xlink:type="simple">https://binary.pensoft.net/fig/1198043</uri></graphic></fig></tp:treatment-sec><tp:treatment-sec><!--Section generated to contain objects referenced in tp:taxon-treatment.--><fig id="F1" position="float" orientation="portrait"><object-id xmlns:xlink="http://www.w3.org/1999/xlink" content-type="doi" xlink:type="simple">10.3897/zookeys.1221.135891.figure1</object-id><object-id xmlns:xlink="http://www.w3.org/1999/xlink" content-type="arpha" xlink:type="simple">1D562526-D7EF-5A0E-AE15-980B65D99D5F</object-id><label>Figure 1.</label><caption><p>Habitus of <italic><tp:taxon-name><tp:taxon-name-part taxon-name-part-type="genus" reg="Paederus">Paederus</tp:taxon-name-part></tp:taxon-name></italic> species <bold>A</bold><italic><tp:taxon-name><tp:taxon-name-part taxon-name-part-type="genus" reg="Paederus">P.</tp:taxon-name-part><tp:taxon-name-part taxon-name-part-type="species" reg="chentangus">chentangus</tp:taxon-name-part></tp:taxon-name></italic><bold>B</bold><italic><tp:taxon-name><tp:taxon-name-part taxon-name-part-type="genus" reg="Paederus">P.</tp:taxon-name-part><tp:taxon-name-part taxon-name-part-type="species" reg="mirus">mirus</tp:taxon-name-part></tp:taxon-name></italic><bold>C</bold><italic><tp:taxon-name><tp:taxon-name-part taxon-name-part-type="genus" reg="Paederus">P.</tp:taxon-name-part><tp:taxon-name-part taxon-name-part-type="species" reg="songi">songi</tp:taxon-name-part></tp:taxon-name></italic><bold>D</bold><italic><tp:taxon-name><tp:taxon-name-part taxon-name-part-type="genus" reg="Paederus">P.</tp:taxon-name-part><tp:taxon-name-part taxon-name-part-type="species" reg="trispinosus">trispinosus</tp:taxon-name-part></tp:taxon-name></italic><bold>E</bold><italic><tp:taxon-name><tp:taxon-name-part taxon-name-part-type="genus" reg="Paederus">P.</tp:taxon-name-part><tp:taxon-name-part taxon-name-part-type="species" reg="yei">yei</tp:taxon-name-part></tp:taxon-name></italic><bold>F</bold><italic><tp:taxon-name><tp:taxon-name-part taxon-name-part-type="genus" reg="Paederus">P.</tp:taxon-name-part><tp:taxon-name-part taxon-name-part-type="species" reg="zhaoi">zhaoi</tp:taxon-name-part></tp:taxon-name></italic>. Scale bars: 2.0 mm.</p></caption><graphic xmlns:xlink="http://www.w3.org/1999/xlink" xlink:href="zookeys-1221-145_article-135891__-g001.jpg" position="float" orientation="portrait" xlink:type="simple" id="oo_1198039.jpg"><uri content-type="original_file" xlink:type="simple">https://binary.pensoft.net/fig/1198039</uri></graphic></fig><fig id="F8" position="float" orientation="portrait"><object-id xmlns:xlink="http://www.w3.org/1999/xlink" content-type="doi" xlink:type="simple">10.3897/zookeys.1221.135891.figures8-13</object-id><object-id xmlns:xlink="http://www.w3.org/1999/xlink" content-type="arpha" xlink:type="simple">74ED35D9-C9EA-54D1-A9CA-779E0E7599B5</object-id><label>Figures 8–13.</label><caption><p><bold>8</bold><italic><tp:taxon-name><tp:taxon-name-part taxon-name-part-type="genus" reg="Paederus">Paederus</tp:taxon-name-part><tp:taxon-name-part taxon-name-part-type="species" reg="chentangus">chentangus</tp:taxon-name-part></tp:taxon-name></italic> walking on a stone <bold>9</bold> habitat of <italic><tp:taxon-name><tp:taxon-name-part taxon-name-part-type="genus" reg="Paederus">Paederus</tp:taxon-name-part><tp:taxon-name-part taxon-name-part-type="species" reg="chentangus">chentangus</tp:taxon-name-part></tp:taxon-name></italic><bold>10</bold> habitat of <italic><tp:taxon-name><tp:taxon-name-part taxon-name-part-type="genus" reg="Paederus">Paederus</tp:taxon-name-part><tp:taxon-name-part taxon-name-part-type="species" reg="mirus">mirus</tp:taxon-name-part></tp:taxon-name></italic><bold>11</bold> habitat of <italic><tp:taxon-name><tp:taxon-name-part taxon-name-part-type="genus" reg="Paederus">Paederus</tp:taxon-name-part><tp:taxon-name-part taxon-name-part-type="species" reg="trispinosus">trispinosus</tp:taxon-name-part></tp:taxon-name></italic><bold>12</bold><italic><tp:taxon-name><tp:taxon-name-part taxon-name-part-type="genus" reg="Paederus">Paederus</tp:taxon-name-part><tp:taxon-name-part taxon-name-part-type="species" reg="zhaoi">zhaoi</tp:taxon-name-part></tp:taxon-name></italic> walking on a blade of grass <bold>13</bold> Tie-Xiong Zhao collecting <italic><tp:taxon-name><tp:taxon-name-part taxon-name-part-type="genus" reg="Paederus">Paederus</tp:taxon-name-part><tp:taxon-name-part taxon-name-part-type="species" reg="zhaoi">zhaoi</tp:taxon-name-part></tp:taxon-name></italic> at Majian, Zhejiang.</p></caption><graphic xmlns:xlink="http://www.w3.org/1999/xlink" xlink:href="zookeys-1221-145_article-135891__-g008.jpg" position="float" orientation="portrait" xlink:type="simple" id="oo_1198046.jpg"><uri content-type="original_file" xlink:type="simple">https://binary.pensoft.net/fig/1198046</uri></graphic></fig></tp:treatment-sec></tp:taxon-treatment>
