# Supplementary material for: ﻿Six new species of micropterous Paederus (Coleoptera, Staphylinidae, Paederinae) from China
Source: Zookeys. 2024 Dec 13;1221:145–64. doi: 10.3897/zookeys.1221.135891 (PMC11662204; doi:10.3897/zookeys.1221.135891)
Supplement: XML Treatment for Paederus (Harpopaederus) yei [file zookeys.1221.135891-treatment5.xml]

<!DOCTYPE tp:taxon-treatment
  PUBLIC "-//TaxonX//DTD Taxonomic Treatment Publishing DTD v0 20100105//EN" "tax-treatment-NSO.dtd">
<tp:taxon-treatment xmlns:tp="http://www.plazi.org/taxpub"><tp:treatment-meta><kwd-group><label>Taxon classification</label><kwd>
              <named-content content-type="kingdom">Animalia</named-content>
            </kwd><kwd>
              <named-content content-type="order">Coleoptera</named-content>
            </kwd><kwd>
              <named-content content-type="family">Staphylinidae</named-content>
            </kwd></kwd-group><mixed-citation publication-type="journal"><person-group><name><surname>Yang</surname><given-names>Yi</given-names></name><name><surname>Chen</surname><given-names>Sophie</given-names></name><name><surname>Peng</surname><given-names>Zhong</given-names></name></person-group><article-title>﻿Six new species of micropterous <italic><tp:taxon-name><tp:taxon-name-part taxon-name-part-type="genus" reg="Paederus">Paederus</tp:taxon-name-part></tp:taxon-name></italic> (<tp:taxon-name><tp:taxon-name-part taxon-name-part-type="order">Coleoptera</tp:taxon-name-part></tp:taxon-name>, <tp:taxon-name><tp:taxon-name-part taxon-name-part-type="family">Staphylinidae</tp:taxon-name-part></tp:taxon-name>, <tp:taxon-name><tp:taxon-name-part taxon-name-part-type="subfamily">Paederinae</tp:taxon-name-part></tp:taxon-name>) from China</article-title><source>Zookeys</source><day>13</day><month>12</month><year>2024</year><volume>1221</volume><fpage>145</fpage><lpage>164</lpage><pub-id pub-id-type="doi">10.3897/zookeys.1221.135891</pub-id></mixed-citation></tp:treatment-meta><tp:nomenclature><tp:taxon-name>
            <object-id xmlns:xlink="http://www.w3.org/1999/xlink" content-type="arpha" xlink:type="simple">7DC62C61-90CB-52F7-A0B0-66929035704A</object-id>
            <tp:taxon-name-part taxon-name-part-type="genus" reg="Paederus">Paederus</tp:taxon-name-part>
            <tp:taxon-name-part taxon-name-part-type="subgenus" reg="Harpopaederus">(Harpopaederus)</tp:taxon-name-part>
            <tp:taxon-name-part taxon-name-part-type="species" reg="yei">yei</tp:taxon-name-part>
            <object-id xmlns:xlink="http://www.w3.org/1999/xlink" content-type="zoobank" xlink:type="simple">https://zoobank.org/54D298FE-9877-443A-8C9A-CD6DF6CB782B</object-id>
          </tp:taxon-name><tp:taxon-authority>Yang &amp; Peng</tp:taxon-authority><tp:taxon-status xmlns:xlink="http://www.w3.org/1999/xlink" xlink:type="simple">sp. nov.</tp:taxon-status><xref ref-type="fig" rid="F1">Figs 1E</xref><xref ref-type="fig" rid="F6">, 6</xref></tp:nomenclature><tp:treatment-sec sec-type="type material" id="SECID0EG6AE"><title>Type material.</title><p><bold><italic>Holotype.</italic></bold> China – <bold>Hubei Prov.</bold> • ♂; glued on a card with two labels as follows: “China: Hubei Prov., Baokang County, Cuijia’ao, <named-content xmlns:xlink="http://www.w3.org/1999/xlink" content-type="dwc:verbatimCoordinates" xlink:type="simple"><named-content content-type="geo-json" specific-use="{&#34;type&#34;:&#34;Point&#34;,&#34;coordinates&#34;:[111.130000,31.720000]}" id="NCID0EW6AE" xlink:type="simple">31.72°N, 111.13°E</named-content></named-content>, alt. 1550 m, 31.VII.2021, Mao Ye leg.” “HOLOTYPE: <italic>Paederus (<tp:taxon-name><tp:taxon-name-part taxon-name-part-type="genus" reg="Harpopaederus">Harpopaederus</tp:taxon-name-part></tp:taxon-name>) <tp:taxon-name><tp:taxon-name-part taxon-name-part-type="genus" reg="Paederus">Paederus</tp:taxon-name-part><tp:taxon-name-part taxon-name-part-type="species" reg="yei">yei</tp:taxon-name-part></tp:taxon-name></italic> sp. n., Yang &amp; Peng des. 2024” [red handwritten label]; <abbrev xmlns:xlink="http://www.w3.org/1999/xlink" content-type="institution" xlink:title="Insect Collection of Shanghai Normal University, Shanghai" id="ABBRID0ENAAG" xlink:type="simple">SNUC</abbrev>. <bold><italic>Paratypes.</italic></bold> China – <bold>Hubei Prov.</bold> • 6 ♂♂, 5 ♀♀; Baokang County, Cuijia’ao, <named-content xmlns:xlink="http://www.w3.org/1999/xlink" content-type="dwc:verbatimCoordinates" xlink:type="simple"><named-content content-type="geo-json" specific-use="{&#34;type&#34;:&#34;Point&#34;,&#34;coordinates&#34;:[111.130000,31.720000]}" id="NCID0E1AAG" xlink:type="simple">31.72°N, 111.13°E</named-content></named-content>, alt. 1550 m, 31.VII.2021, Mao Ye leg; <abbrev xmlns:xlink="http://www.w3.org/1999/xlink" content-type="institution" xlink:title="Insect Collection of Shanghai Normal University, Shanghai" id="ABBRID0E6AAG" xlink:type="simple">SNUC</abbrev> • 3 ♂♂: Baokang County, Longping, alt. 1100 m, 15.VII.2017, Lu Qiu leg; <abbrev xmlns:xlink="http://www.w3.org/1999/xlink" content-type="institution" xlink:title="Insect Collection of Shanghai Normal University, Shanghai" id="ABBRID0EEBAG" xlink:type="simple">SNUC</abbrev>.</p></tp:treatment-sec><tp:treatment-sec sec-type="description" id="SECID0EJBAG"><title>Description.</title><p>Measurements (in mm) and ratios: <abbrev xmlns:xlink="http://www.w3.org/1999/xlink" xlink:title="Body Length" id="ABBRID0EPBAG" xlink:type="simple">BL</abbrev> 9.43–10.02, <abbrev xmlns:xlink="http://www.w3.org/1999/xlink" xlink:title="Forebody Length" id="ABBRID0ETBAG" xlink:type="simple">FL</abbrev> 4.46–5.01, <abbrev xmlns:xlink="http://www.w3.org/1999/xlink" xlink:title="Head Length" id="ABBRID0EXBAG" xlink:type="simple">HL</abbrev> 1.20–1.25, <abbrev xmlns:xlink="http://www.w3.org/1999/xlink" xlink:title="maximum width of head" id="ABBRID0E2BAG" xlink:type="simple">HW</abbrev> 1.44–1.54, <abbrev xmlns:xlink="http://www.w3.org/1999/xlink" xlink:title="length of antenna" id="ABBRID0E6BAG" xlink:type="simple">AnL</abbrev>: 2.67–2.79; <abbrev xmlns:xlink="http://www.w3.org/1999/xlink" xlink:title="length of pronotum" id="ABBRID0EDCAG" xlink:type="simple">PL</abbrev>: 1.49–1.67; <abbrev xmlns:xlink="http://www.w3.org/1999/xlink" xlink:title="maximum width of pronotum" id="ABBRID0EHCAG" xlink:type="simple">PW</abbrev>: 1.49–1.69; <abbrev xmlns:xlink="http://www.w3.org/1999/xlink" xlink:title="elytral length" id="ABBRID0ELCAG" xlink:type="simple">EL</abbrev>: 1.14–1.20; <abbrev xmlns:xlink="http://www.w3.org/1999/xlink" xlink:title="maximum width of the elytra" id="ABBRID0EPCAG" xlink:type="simple">EW</abbrev>: 1.64–1.74; <abbrev xmlns:xlink="http://www.w3.org/1999/xlink" xlink:title="maximum width of abdomen" id="ABBRID0ETCAG" xlink:type="simple">AW</abbrev>: 1.62–1.74; <abbrev xmlns:xlink="http://www.w3.org/1999/xlink" xlink:title="length of aedeagus" id="ABBRID0EXCAG" xlink:type="simple">AL</abbrev>: 1.94–1.99; <abbrev xmlns:xlink="http://www.w3.org/1999/xlink" xlink:title="Head Length" id="ABBRID0E2CAG" xlink:type="simple">HL</abbrev>/<abbrev xmlns:xlink="http://www.w3.org/1999/xlink" xlink:title="maximum width of head" id="ABBRID0E6CAG" xlink:type="simple">HW</abbrev>: 0.81–0.83; <abbrev xmlns:xlink="http://www.w3.org/1999/xlink" xlink:title="maximum width of head" id="ABBRID0EDDAG" xlink:type="simple">HW</abbrev>/<abbrev xmlns:xlink="http://www.w3.org/1999/xlink" xlink:title="maximum width of pronotum" id="ABBRID0EHDAG" xlink:type="simple">PW</abbrev>: 0.91–0.97; <abbrev xmlns:xlink="http://www.w3.org/1999/xlink" xlink:title="Head Length" id="ABBRID0ELDAG" xlink:type="simple">HL</abbrev>/<abbrev xmlns:xlink="http://www.w3.org/1999/xlink" xlink:title="length of pronotum" id="ABBRID0EPDAG" xlink:type="simple">PL</abbrev>: 0.75–0.81; <abbrev xmlns:xlink="http://www.w3.org/1999/xlink" xlink:title="length of pronotum" id="ABBRID0ETDAG" xlink:type="simple">PL</abbrev>/<abbrev xmlns:xlink="http://www.w3.org/1999/xlink" xlink:title="maximum width of pronotum" id="ABBRID0EXDAG" xlink:type="simple">PW</abbrev>: 0.98–1.01; <abbrev xmlns:xlink="http://www.w3.org/1999/xlink" xlink:title="elytral length" id="ABBRID0E2DAG" xlink:type="simple">EL</abbrev>/<abbrev xmlns:xlink="http://www.w3.org/1999/xlink" xlink:title="length of pronotum" id="ABBRID0E6DAG" xlink:type="simple">PL</abbrev>: 0.72–0.76; diameter of eye: 0.30–0.38.</p><p>Habitus as in Fig. <xref ref-type="fig" rid="F1">1E</xref>. Coloration: head and apex of abdomen black; labrum blackish brown; antennae brown, with the four basal and two apical segments yellowish brown; pronotum red; elytra black with faint bluish hue; first four abdominal segments reddish brown; legs with dark brown femora and protibiae, and with brown to light brown meso- and metatibiae and tarsi.</p><p>Head (Fig. <xref ref-type="fig" rid="F1">1E</xref>) transverse, widest across eyes; punctation coarse and sparse; interstices glossy. Eyes convex. Antennae not particularly slender, antennomere 4 approximately 3.1 times as long as broad and antennomere 10 1.7 times as long as broad. Labrum (Fig. <xref ref-type="fig" rid="F6">6A, B</xref>) with U-shaped median excision and with broad lateral projection on either side, as well as small projection on either side of median excision. Mandibles (Fig. <xref ref-type="fig" rid="F6">6A, B</xref>) each apically with bifid molar tooth, without sexual dimorphism.</p><p>Pronotum (Fig. <xref ref-type="fig" rid="F1">1E</xref>) as long as broad, moderately convex in cross section; punctation similar to that of head, but somewhat finer.</p><p>Elytra (Fig. <xref ref-type="fig" rid="F1">1E</xref>) nearly parallel-sided, wider than long; punctation coarse, well defined, and dense. Hind wings reduced. Metatarsomere I shorter than combined length of metatarsomeres II and III.</p><p>Abdomen as broad as elytra or somewhat broader than elytra; punctation dense; interstices with shallow microsculpture; posterior margin of tergite VII without palisade fringe.</p><p><bold>Male.</bold> Posterior margin of tergite VIII (Fig. <xref ref-type="fig" rid="F6">6E</xref>) strongly convex; sternite VII unmodified; sternite VIII (Fig. <xref ref-type="fig" rid="F6">6F</xref>) with deep posterior excision, this excision approximately 0.4 times as long as sternite VIII; aedeagus as in Fig. <xref ref-type="fig" rid="F6">6G–I</xref> and nearly symmetric; ventral plate very weakly sclerotized; dorsal plate long and weakly curved in lateral view, extending beyond apices of parameres, dorsally with two rows of 4−5 denticles at some distance from hooked apex; parameres slender and weakly curved in lateral view; internal sac with single long sclerotized spine.</p><p><bold>Female.</bold> Tergite VIII (Fig. <xref ref-type="fig" rid="F6">6C</xref>) oblong, posterior margin of strongly convex; posterior margin of sternite VIII trifurcate as in Fig. <xref ref-type="fig" rid="F6">6D</xref>.</p></tp:treatment-sec><tp:treatment-sec sec-type="distribution" id="SECID0EAGAG"><title>Distribution and biological notes.</title><p>The species was discovered in two localities situated to southwestern Baokang, western Hubei. Some specimens were sifted from leaf litter in a mixed deciduous forest with shrubs at an altitude of 1550 m (Ye pers. comm.).</p></tp:treatment-sec><tp:treatment-sec sec-type="etymology" id="SECID0EFGAG"><title>Etymology.</title><p>The species is named for Mao Ye, who collected some of the type specimens.</p></tp:treatment-sec><tp:treatment-sec sec-type="comparisons" id="SECID0EKGAG"><title>Comparative notes.</title><p>The geographically closest <italic><tp:taxon-name><tp:taxon-name-part taxon-name-part-type="genus" reg="Harpopaederus">Harpopaederus</tp:taxon-name-part></tp:taxon-name></italic> species are <italic><tp:taxon-name><tp:taxon-name-part taxon-name-part-type="genus" reg="Paederus">P.</tp:taxon-name-part><tp:taxon-name-part taxon-name-part-type="species" reg="apfelsinicus">apfelsinicus</tp:taxon-name-part></tp:taxon-name></italic> Willers, 2001, <italic><tp:taxon-name><tp:taxon-name-part taxon-name-part-type="genus" reg="Paederus">P.</tp:taxon-name-part><tp:taxon-name-part taxon-name-part-type="species" reg="cultellatus">cultellatus</tp:taxon-name-part></tp:taxon-name></italic> Assing, 2015, and <italic><tp:taxon-name><tp:taxon-name-part taxon-name-part-type="genus" reg="Paederus">P.</tp:taxon-name-part><tp:taxon-name-part taxon-name-part-type="species" reg="multidenticulatus">multidenticulatus</tp:taxon-name-part></tp:taxon-name></italic> Li, Solodovnikov &amp; Zhou, 2014. <italic><tp:taxon-name><tp:taxon-name-part taxon-name-part-type="genus" reg="Paederus">Paederus</tp:taxon-name-part><tp:taxon-name-part taxon-name-part-type="species" reg="yei">yei</tp:taxon-name-part></tp:taxon-name></italic> is distinguished from them by the stouter pronotum, particularly by the smaller aedeagus of different morphology (dorsal plate with hooked apex; shape of the internal structure), and by the oblong female tergite VIII. For illustrations of <italic><tp:taxon-name><tp:taxon-name-part taxon-name-part-type="genus" reg="Paederus">P.</tp:taxon-name-part><tp:taxon-name-part taxon-name-part-type="species" reg="apfelsinicus">apfelsinicus</tp:taxon-name-part></tp:taxon-name></italic> see <xref ref-type="bibr" rid="B11">Willers (2001</xref>: figs 16–23), of <italic><tp:taxon-name><tp:taxon-name-part taxon-name-part-type="genus" reg="Paederus">P.</tp:taxon-name-part><tp:taxon-name-part taxon-name-part-type="species" reg="cultellatus">cultellatus</tp:taxon-name-part></tp:taxon-name></italic> see <xref ref-type="bibr" rid="B1">Assing (2015</xref>: figs 55–62), and of <italic><tp:taxon-name><tp:taxon-name-part taxon-name-part-type="genus" reg="Paederus">P.</tp:taxon-name-part><tp:taxon-name-part taxon-name-part-type="species" reg="multidenticulatus">multidenticulatus</tp:taxon-name-part></tp:taxon-name></italic> see <xref ref-type="bibr" rid="B7">Li et al. (2014</xref>: fig. 2A–H).</p><fig id="F6" position="float" orientation="portrait"><object-id xmlns:xlink="http://www.w3.org/1999/xlink" content-type="doi" xlink:type="simple">10.3897/zookeys.1221.135891.figure6</object-id><object-id xmlns:xlink="http://www.w3.org/1999/xlink" content-type="arpha" xlink:type="simple">8AD5E899-B4C8-54A8-BB2F-63DED1A930F4</object-id><label>Figure 6.</label><caption><p><italic><tp:taxon-name><tp:taxon-name-part taxon-name-part-type="genus" reg="Paederus">Paederus</tp:taxon-name-part><tp:taxon-name-part taxon-name-part-type="species" reg="yei">yei</tp:taxon-name-part></tp:taxon-name></italic><bold>A</bold> female mouthparts <bold>B</bold> male mouthparts <bold>C</bold> female tergite VIII <bold>D</bold> female sternite VIII <bold>E</bold> male tergite VIII <bold>F</bold> male sternite VIII <bold>G</bold> aedeagus in ventral view <bold>H</bold> aedeagus in lateral view <bold>I</bold> aedeagus in dorsal view. Scale bars: 0.5 mm.</p></caption><graphic xmlns:xlink="http://www.w3.org/1999/xlink" xlink:href="zookeys-1221-145_article-135891__-g006.jpg" position="float" orientation="portrait" xlink:type="simple" id="oo_1198044.jpg"><uri content-type="original_file" xlink:type="simple">https://binary.pensoft.net/fig/1198044</uri></graphic></fig></tp:treatment-sec><tp:treatment-sec><!--Section generated to contain objects referenced in tp:taxon-treatment.--><fig id="F1" position="float" orientation="portrait"><object-id xmlns:xlink="http://www.w3.org/1999/xlink" content-type="doi" xlink:type="simple">10.3897/zookeys.1221.135891.figure1</object-id><object-id xmlns:xlink="http://www.w3.org/1999/xlink" content-type="arpha" xlink:type="simple">1D562526-D7EF-5A0E-AE15-980B65D99D5F</object-id><label>Figure 1.</label><caption><p>Habitus of <italic><tp:taxon-name><tp:taxon-name-part taxon-name-part-type="genus" reg="Paederus">Paederus</tp:taxon-name-part></tp:taxon-name></italic> species <bold>A</bold><italic><tp:taxon-name><tp:taxon-name-part taxon-name-part-type="genus" reg="Paederus">P.</tp:taxon-name-part><tp:taxon-name-part taxon-name-part-type="species" reg="chentangus">chentangus</tp:taxon-name-part></tp:taxon-name></italic><bold>B</bold><italic><tp:taxon-name><tp:taxon-name-part taxon-name-part-type="genus" reg="Paederus">P.</tp:taxon-name-part><tp:taxon-name-part taxon-name-part-type="species" reg="mirus">mirus</tp:taxon-name-part></tp:taxon-name></italic><bold>C</bold><italic><tp:taxon-name><tp:taxon-name-part taxon-name-part-type="genus" reg="Paederus">P.</tp:taxon-name-part><tp:taxon-name-part taxon-name-part-type="species" reg="songi">songi</tp:taxon-name-part></tp:taxon-name></italic><bold>D</bold><italic><tp:taxon-name><tp:taxon-name-part taxon-name-part-type="genus" reg="Paederus">P.</tp:taxon-name-part><tp:taxon-name-part taxon-name-part-type="species" reg="trispinosus">trispinosus</tp:taxon-name-part></tp:taxon-name></italic><bold>E</bold><italic><tp:taxon-name><tp:taxon-name-part taxon-name-part-type="genus" reg="Paederus">P.</tp:taxon-name-part><tp:taxon-name-part taxon-name-part-type="species" reg="yei">yei</tp:taxon-name-part></tp:taxon-name></italic><bold>F</bold><italic><tp:taxon-name><tp:taxon-name-part taxon-name-part-type="genus" reg="Paederus">P.</tp:taxon-name-part><tp:taxon-name-part taxon-name-part-type="species" reg="zhaoi">zhaoi</tp:taxon-name-part></tp:taxon-name></italic>. Scale bars: 2.0 mm.</p></caption><graphic xmlns:xlink="http://www.w3.org/1999/xlink" xlink:href="zookeys-1221-145_article-135891__-g001.jpg" position="float" orientation="portrait" xlink:type="simple" id="oo_1198039.jpg"><uri content-type="original_file" xlink:type="simple">https://binary.pensoft.net/fig/1198039</uri></graphic></fig></tp:treatment-sec><ref-list><ref id="B11"><mixed-citation xmlns:xlink="http://www.w3.org/1999/xlink" xlink:type="simple"><person-group><name name-style="western"><surname>Willers</surname><given-names>J</given-names></name></person-group> (<year>2001</year>) <article-title>Neue asiatische Arten der Gattung <italic><tp:taxon-name><tp:taxon-name-part taxon-name-part-type="genus">Paederus</tp:taxon-name-part></tp:taxon-name></italic> Fabricius s.l. aus der Sammlung des Naturhistorischen Museums Basel (<tp:taxon-name><tp:taxon-name-part taxon-name-part-type="order">Coleoptera</tp:taxon-name-part></tp:taxon-name>, <tp:taxon-name><tp:taxon-name-part taxon-name-part-type="family">Staphylinidae</tp:taxon-name-part></tp:taxon-name>).</article-title><source>Entomologica Basiliensia</source><volume>23</volume>: <fpage>287</fpage>–<lpage>309</lpage>.</mixed-citation></ref><ref id="B1"><mixed-citation xmlns:xlink="http://www.w3.org/1999/xlink" xlink:type="simple"><person-group><name name-style="western"><surname>Assing</surname><given-names>V</given-names></name></person-group> (<year>2015</year>) <article-title>On the <italic><tp:taxon-name><tp:taxon-name-part taxon-name-part-type="genus">Harpopaederus</tp:taxon-name-part></tp:taxon-name></italic> fauna of China (<tp:taxon-name><tp:taxon-name-part taxon-name-part-type="order">Coleoptera</tp:taxon-name-part></tp:taxon-name>: <tp:taxon-name><tp:taxon-name-part taxon-name-part-type="family">Staphylinidae</tp:taxon-name-part></tp:taxon-name>: <tp:taxon-name><tp:taxon-name-part taxon-name-part-type="subfamily">Paederinae</tp:taxon-name-part></tp:taxon-name>).</article-title><source>Linzer Biologische Beiträge</source><volume>47</volume>(<issue>1</issue>): <fpage>163</fpage>–<lpage>190</lpage>. <ext-link xlink:href="10.1002/jor.1100120417" ext-link-type="doi" xlink:type="simple">https://doi.org/10.1002/jor.1100120417</ext-link></mixed-citation></ref><ref id="B7"><mixed-citation xmlns:xlink="http://www.w3.org/1999/xlink" xlink:type="simple"><person-group><name name-style="western"><surname>Li</surname><given-names>XY</given-names></name><name name-style="western"><surname>Solodovnikov</surname><given-names>A</given-names></name><name name-style="western"><surname>Zhou</surname><given-names>HZ</given-names></name></person-group> (<year>2014</year>) <article-title>Two new species and a new synonym of the genus <italic><tp:taxon-name><tp:taxon-name-part taxon-name-part-type="genus">Paederus</tp:taxon-name-part></tp:taxon-name></italic> Fabricius (<tp:taxon-name><tp:taxon-name-part taxon-name-part-type="order">Coleoptera</tp:taxon-name-part></tp:taxon-name>: <tp:taxon-name><tp:taxon-name-part taxon-name-part-type="family">Staphylinidae</tp:taxon-name-part></tp:taxon-name>: <tp:taxon-name><tp:taxon-name-part taxon-name-part-type="subfamily">Paederinae</tp:taxon-name-part></tp:taxon-name>) from China.</article-title><source>Zootaxa</source><volume>3847</volume>(<issue>3</issue>): <fpage>431</fpage>–<lpage>436</lpage>. <ext-link xlink:href="10.11646/zootaxa.3847.3.7" ext-link-type="doi" xlink:type="simple">https://doi.org/10.11646/zootaxa.3847.3.7</ext-link></mixed-citation></ref></ref-list></tp:taxon-treatment>
