# Supplementary material for: ﻿Six new species of micropterous Paederus (Coleoptera, Staphylinidae, Paederinae) from China
Source: Zookeys. 2024 Dec 13;1221:145–64. doi: 10.3897/zookeys.1221.135891 (PMC11662204; doi:10.3897/zookeys.1221.135891)
Supplement: XML Treatment for Paederus zhaoi [file zookeys.1221.135891-treatment6.xml]

<!DOCTYPE tp:taxon-treatment
  PUBLIC "-//TaxonX//DTD Taxonomic Treatment Publishing DTD v0 20100105//EN" "tax-treatment-NSO.dtd">
<tp:taxon-treatment xmlns:tp="http://www.plazi.org/taxpub"><tp:treatment-meta><kwd-group><label>Taxon classification</label><kwd>
              <named-content content-type="kingdom">Animalia</named-content>
            </kwd><kwd>
              <named-content content-type="order">Coleoptera</named-content>
            </kwd><kwd>
              <named-content content-type="family">Staphylinidae</named-content>
            </kwd></kwd-group><mixed-citation publication-type="journal"><person-group><name><surname>Yang</surname><given-names>Yi</given-names></name><name><surname>Chen</surname><given-names>Sophie</given-names></name><name><surname>Peng</surname><given-names>Zhong</given-names></name></person-group><article-title>﻿Six new species of micropterous <italic><tp:taxon-name><tp:taxon-name-part taxon-name-part-type="genus" reg="Paederus">Paederus</tp:taxon-name-part></tp:taxon-name></italic> (<tp:taxon-name><tp:taxon-name-part taxon-name-part-type="order">Coleoptera</tp:taxon-name-part></tp:taxon-name>, <tp:taxon-name><tp:taxon-name-part taxon-name-part-type="family">Staphylinidae</tp:taxon-name-part></tp:taxon-name>, <tp:taxon-name><tp:taxon-name-part taxon-name-part-type="subfamily">Paederinae</tp:taxon-name-part></tp:taxon-name>) from China</article-title><source>Zookeys</source><day>13</day><month>12</month><year>2024</year><volume>1221</volume><fpage>145</fpage><lpage>164</lpage><pub-id pub-id-type="doi">10.3897/zookeys.1221.135891</pub-id></mixed-citation></tp:treatment-meta><tp:nomenclature><tp:taxon-name>
            <object-id xmlns:xlink="http://www.w3.org/1999/xlink" content-type="arpha" xlink:type="simple">B129FEA5-E83F-5988-96A1-8C0A21DDB4EF</object-id>
            <tp:taxon-name-part taxon-name-part-type="genus" reg="Paederus">Paederus</tp:taxon-name-part>
            <tp:taxon-name-part taxon-name-part-type="species" reg="zhaoi">zhaoi</tp:taxon-name-part>
            <object-id xmlns:xlink="http://www.w3.org/1999/xlink" content-type="zoobank" xlink:type="simple">https://zoobank.org/B0F75D94-6D81-4D0E-8527-A3F131020410</object-id>
          </tp:taxon-name><tp:taxon-authority>Yang &amp; Peng</tp:taxon-authority><tp:taxon-status xmlns:xlink="http://www.w3.org/1999/xlink" xlink:type="simple">sp. nov.</tp:taxon-status><xref ref-type="fig" rid="F1">Figs 1F</xref><xref ref-type="fig" rid="F7">, 7</xref><xref ref-type="fig" rid="F8">, 12</xref><xref ref-type="fig" rid="F8">, 13</xref></tp:nomenclature><tp:treatment-sec sec-type="type material" id="SECID0EKLAG"><title>Type material.</title><p><bold><italic>Holotype.</italic></bold> China – <bold>Zhejiang Prov.</bold> • ♂; glued on a card with two labels as follows: “China: Zhejiang Prov., Zhuji City, Majian Town, Near Longmen, <named-content xmlns:xlink="http://www.w3.org/1999/xlink" content-type="dwc:verbatimCoordinates" xlink:type="simple"><named-content content-type="geo-json" specific-use="{&#34;type&#34;:&#34;Point&#34;,&#34;coordinates&#34;:[119.890000,29.760000]}" id="NCID0E1LAG" xlink:type="simple">29.76°N, 119.89°E</named-content></named-content>, 700–1000 m, 27.IX.2023, Tie-Xiong Zhao leg.” “HOLOTYPE: <italic><tp:taxon-name><tp:taxon-name-part taxon-name-part-type="genus" reg="Paederus">Paederus</tp:taxon-name-part><tp:taxon-name-part taxon-name-part-type="species" reg="zhaoi">zhaoi</tp:taxon-name-part></tp:taxon-name></italic> sp. n., Yang &amp; Peng des. 2024” [red handwritten label]; <abbrev xmlns:xlink="http://www.w3.org/1999/xlink" content-type="institution" xlink:title="Insect Collection of Shanghai Normal University, Shanghai" id="ABBRID0EKMAG" xlink:type="simple">SNUC</abbrev>. <bold><italic>Paratypes.</italic> Zhejiang Prov.</bold> • 3 ♂♂, 2 ♀♀; Zhuji City, Majian Town, Near Longmen, <named-content xmlns:xlink="http://www.w3.org/1999/xlink" content-type="dwc:verbatimCoordinates" xlink:type="simple"><named-content content-type="geo-json" specific-use="{&#34;type&#34;:&#34;Point&#34;,&#34;coordinates&#34;:[119.890000,29.760000]}" id="NCID0EWMAG" xlink:type="simple">29.76°N, 119.89°E</named-content></named-content>, 700–1000 m, 27.IX.2023, Tie-Xiong Zhao leg; <abbrev xmlns:xlink="http://www.w3.org/1999/xlink" content-type="institution" xlink:title="Insect Collection of Shanghai Normal University, Shanghai" id="ABBRID0E2MAG" xlink:type="simple">SNUC</abbrev>.</p></tp:treatment-sec><tp:treatment-sec sec-type="description" id="SECID0EANAG"><title>Description.</title><p>Measurements (in mm) and ratios: <abbrev xmlns:xlink="http://www.w3.org/1999/xlink" xlink:title="Body Length" id="ABBRID0EGNAG" xlink:type="simple">BL</abbrev> 9.99–10.42, <abbrev xmlns:xlink="http://www.w3.org/1999/xlink" xlink:title="Forebody Length" id="ABBRID0EKNAG" xlink:type="simple">FL</abbrev> 4.65–4.78, <abbrev xmlns:xlink="http://www.w3.org/1999/xlink" xlink:title="Head Length" id="ABBRID0EONAG" xlink:type="simple">HL</abbrev> 1.41–1.57, <abbrev xmlns:xlink="http://www.w3.org/1999/xlink" xlink:title="maximum width of head" id="ABBRID0ESNAG" xlink:type="simple">HW</abbrev> 1.56–1.82, <abbrev xmlns:xlink="http://www.w3.org/1999/xlink" xlink:title="length of antenna" id="ABBRID0EWNAG" xlink:type="simple">AnL</abbrev>: 3.00–3.33; <abbrev xmlns:xlink="http://www.w3.org/1999/xlink" xlink:title="length of pronotum" id="ABBRID0E1NAG" xlink:type="simple">PL</abbrev>: 1.54–1.64; <abbrev xmlns:xlink="http://www.w3.org/1999/xlink" xlink:title="maximum width of pronotum" id="ABBRID0E5NAG" xlink:type="simple">PW</abbrev>: 1.67–1.82; <abbrev xmlns:xlink="http://www.w3.org/1999/xlink" xlink:title="elytral length" id="ABBRID0ECOAG" xlink:type="simple">EL</abbrev>: 1.02–1.10; <abbrev xmlns:xlink="http://www.w3.org/1999/xlink" xlink:title="maximum width of the elytra" id="ABBRID0EGOAG" xlink:type="simple">EW</abbrev>: 1.57–1.64; <abbrev xmlns:xlink="http://www.w3.org/1999/xlink" xlink:title="maximum width of abdomen" id="ABBRID0EKOAG" xlink:type="simple">AW</abbrev>: 1.64–1.79; <abbrev xmlns:xlink="http://www.w3.org/1999/xlink" xlink:title="length of aedeagus" id="ABBRID0EOOAG" xlink:type="simple">AL</abbrev>: 2.24–2.29; <abbrev xmlns:xlink="http://www.w3.org/1999/xlink" xlink:title="Head Length" id="ABBRID0ESOAG" xlink:type="simple">HL</abbrev>/<abbrev xmlns:xlink="http://www.w3.org/1999/xlink" xlink:title="maximum width of head" id="ABBRID0EWOAG" xlink:type="simple">HW</abbrev>: 0.85–0.92; <abbrev xmlns:xlink="http://www.w3.org/1999/xlink" xlink:title="maximum width of head" id="ABBRID0E1OAG" xlink:type="simple">HW</abbrev>/<abbrev xmlns:xlink="http://www.w3.org/1999/xlink" xlink:title="maximum width of pronotum" id="ABBRID0E5OAG" xlink:type="simple">PW</abbrev>: 0.88–1.00; <abbrev xmlns:xlink="http://www.w3.org/1999/xlink" xlink:title="Head Length" id="ABBRID0ECPAG" xlink:type="simple">HL</abbrev>/<abbrev xmlns:xlink="http://www.w3.org/1999/xlink" xlink:title="length of pronotum" id="ABBRID0EGPAG" xlink:type="simple">PL</abbrev>: 0.88–0.91; <abbrev xmlns:xlink="http://www.w3.org/1999/xlink" xlink:title="length of pronotum" id="ABBRID0EKPAG" xlink:type="simple">PL</abbrev>/<abbrev xmlns:xlink="http://www.w3.org/1999/xlink" xlink:title="maximum width of pronotum" id="ABBRID0EOPAG" xlink:type="simple">PW</abbrev>: 0.95–1.00; <abbrev xmlns:xlink="http://www.w3.org/1999/xlink" xlink:title="elytral length" id="ABBRID0ESPAG" xlink:type="simple">EL</abbrev>/<abbrev xmlns:xlink="http://www.w3.org/1999/xlink" xlink:title="length of pronotum" id="ABBRID0EWPAG" xlink:type="simple">PL</abbrev>: 0.66–0.68; diameter of eye: 0.33–0.37.</p><p>Habitus as in Figs <xref ref-type="fig" rid="F1">1F</xref>, <xref ref-type="fig" rid="F8">12</xref>. Coloration: head and abdomen black; antennae light brown, sometimes antennomeres 4−8 infuscate; pronotum red; elytra black with distinctly bluish hue; legs with brown femora, and with brown to light brown tibiae and tarsi.</p><p>Head (Fig. <xref ref-type="fig" rid="F1">1F</xref>) transverse, widest across eyes; punctation coarse and sparse; interstices glossy. Eyes distinctly convex. Antennae slender, antennomere 4 approximately 3.2 times as long as broad and antennomere 10 1.7 times as long as broad.</p><p>Pronotum (Fig. <xref ref-type="fig" rid="F1">1F</xref>) weakly transverse or as long as broad, strongly convex in cross section; punctures sparser and slightly finer than on head.</p><p>Elytra (Fig. <xref ref-type="fig" rid="F1">1F</xref>) trapeziform; punctation distinctly coarse, well-defined, and dense. Hind wings reduced. Metatarsomere I as long as combined length of metatarsomeres II and III.</p><p>Abdomen broader than elytra; punctation dense; interstices with distinctly transverse microsculpture; posterior margin of tergite VII without palisade fringe.</p><p><bold>Male.</bold> Mandibles (Fig. <xref ref-type="fig" rid="F7">7B</xref>) each apically with small bifid molar tooth. Labrum (Fig. <xref ref-type="fig" rid="F7">7B</xref>) with shallowly concave anterior margin, and with V-shaped median excision. Posterior margin of tergite VIII (Fig. <xref ref-type="fig" rid="F7">7E</xref>) convex; sternite VII unmodified; sternite VIII (Fig. <xref ref-type="fig" rid="F7">7F</xref>) with deep posterior excision, this excision approximately 0.4 times as long as sternite VIII; aedeagus as in Fig. <xref ref-type="fig" rid="F7">7G–I</xref>, ventral plate weakly asymmetric and apically concave in ventral view; apically acute dorsal plate of distinctive shape and nearly reaching apices of parameres; parameres distinctly asymmetric, apically curved in lateral view and acute in ventral view; internal sac with three distinctive sclerotized spines and with one additional dark membranous structure.</p><p><bold>Female.</bold> Left mandible (Fig. <xref ref-type="fig" rid="F7">7A</xref>) with apically bifid molar tooth; right mandible (Fig. <xref ref-type="fig" rid="F7">7A</xref>) with single-pointed middle tooth. Labrum (Fig. <xref ref-type="fig" rid="F7">7A</xref>) with U-shaped median excision and with broad lateral projection on either side, as well as small projection on either side of median excision. Tergite VIII (Fig. <xref ref-type="fig" rid="F7">7C</xref>) oblong, with convex posterior margin; posterior margin of sternite VIII (Fig. <xref ref-type="fig" rid="F7">7D</xref>) strongly convex.</p></tp:treatment-sec><tp:treatment-sec sec-type="distribution" id="SECID0EHSAG"><title>Distribution and biological notes.</title><p>The type locality is situated to the west of Zhuji, central Zhejiang. The specimens were collected by hand on grasses and by sweep-netting of shrubs and shaking of branches both in shrub habitats with oak and bamboo at altitudes of 700–1000 m (Fig. <xref ref-type="fig" rid="F8">13</xref>).</p></tp:treatment-sec><tp:treatment-sec sec-type="etymology" id="SECID0ERSAG"><title>Etymology.</title><p>The species is named after Tie-Xiong Zhao, who collected the type specimens.</p></tp:treatment-sec><tp:treatment-sec sec-type="comparisons" id="SECID0EWSAG"><title>Comparative notes.</title><p>The external and particularly the male sexual characters leave no doubt that this species belongs to the <italic><tp:taxon-name><tp:taxon-name-part taxon-name-part-type="genus" reg="Paederus">P.</tp:taxon-name-part><tp:taxon-name-part taxon-name-part-type="species" reg="biacutus">biacutus</tp:taxon-name-part></tp:taxon-name></italic> group. Among the species of this group, it appears to be most closely allied to <italic><tp:taxon-name><tp:taxon-name-part taxon-name-part-type="genus" reg="Paederus">P.</tp:taxon-name-part><tp:taxon-name-part taxon-name-part-type="species" reg="jianyueae">jianyueae</tp:taxon-name-part></tp:taxon-name></italic> Peng &amp; Li, 2014, with which it shares the similar morphology of the aedeagus. It is distinguished from <italic><tp:taxon-name><tp:taxon-name-part taxon-name-part-type="genus" reg="Paederus">P.</tp:taxon-name-part><tp:taxon-name-part taxon-name-part-type="species" reg="jianyueae">jianyueae</tp:taxon-name-part></tp:taxon-name></italic> by the longer antennae, particularly the morphology of the aedeagus (distinctly asymmetric parameres; shape of the internal structure), and by the shape of the female tergite VIII and sternite VIII. For illustrations of <italic><tp:taxon-name><tp:taxon-name-part taxon-name-part-type="genus" reg="Paederus">P.</tp:taxon-name-part><tp:taxon-name-part taxon-name-part-type="species" reg="jianyueae">jianyueae</tp:taxon-name-part></tp:taxon-name></italic> see <xref ref-type="bibr" rid="B9">Peng et al. (2014</xref>: figs 7, 8).</p><fig id="F7" position="float" orientation="portrait"><object-id xmlns:xlink="http://www.w3.org/1999/xlink" content-type="doi" xlink:type="simple">10.3897/zookeys.1221.135891.figure7</object-id><object-id xmlns:xlink="http://www.w3.org/1999/xlink" content-type="arpha" xlink:type="simple">AF2FABDB-DD28-5E7F-BB05-6D28C9AB34C2</object-id><label>Figure 7.</label><caption><p><italic><tp:taxon-name><tp:taxon-name-part taxon-name-part-type="genus" reg="Paederus">Paederus</tp:taxon-name-part><tp:taxon-name-part taxon-name-part-type="species" reg="zhaoi">zhaoi</tp:taxon-name-part></tp:taxon-name></italic><bold>A</bold> female mouthparts <bold>B</bold> male mouthparts <bold>C</bold> female tergite VIII <bold>D</bold> female sternite VIII <bold>E</bold> male tergite VIII <bold>F</bold> male sternite VIII <bold>G</bold> aedeagus in ventral view <bold>H</bold> aedeagus in lateral view <bold>I</bold> aedeagus in dorsal view. Scale bars: 0.5 mm.</p></caption><graphic xmlns:xlink="http://www.w3.org/1999/xlink" xlink:href="zookeys-1221-145_article-135891__-g007.jpg" position="float" orientation="portrait" xlink:type="simple" id="oo_1198045.jpg"><uri content-type="original_file" xlink:type="simple">https://binary.pensoft.net/fig/1198045</uri></graphic></fig><fig id="F8" position="float" orientation="portrait"><object-id xmlns:xlink="http://www.w3.org/1999/xlink" content-type="doi" xlink:type="simple">10.3897/zookeys.1221.135891.figures8-13</object-id><object-id xmlns:xlink="http://www.w3.org/1999/xlink" content-type="arpha" xlink:type="simple">74ED35D9-C9EA-54D1-A9CA-779E0E7599B5</object-id><label>Figures 8–13.</label><caption><p><bold>8</bold><italic><tp:taxon-name><tp:taxon-name-part taxon-name-part-type="genus" reg="Paederus">Paederus</tp:taxon-name-part><tp:taxon-name-part taxon-name-part-type="species" reg="chentangus">chentangus</tp:taxon-name-part></tp:taxon-name></italic> walking on a stone <bold>9</bold> habitat of <italic><tp:taxon-name><tp:taxon-name-part taxon-name-part-type="genus" reg="Paederus">Paederus</tp:taxon-name-part><tp:taxon-name-part taxon-name-part-type="species" reg="chentangus">chentangus</tp:taxon-name-part></tp:taxon-name></italic><bold>10</bold> habitat of <italic><tp:taxon-name><tp:taxon-name-part taxon-name-part-type="genus" reg="Paederus">Paederus</tp:taxon-name-part><tp:taxon-name-part taxon-name-part-type="species" reg="mirus">mirus</tp:taxon-name-part></tp:taxon-name></italic><bold>11</bold> habitat of <italic><tp:taxon-name><tp:taxon-name-part taxon-name-part-type="genus" reg="Paederus">Paederus</tp:taxon-name-part><tp:taxon-name-part taxon-name-part-type="species" reg="trispinosus">trispinosus</tp:taxon-name-part></tp:taxon-name></italic><bold>12</bold><italic><tp:taxon-name><tp:taxon-name-part taxon-name-part-type="genus" reg="Paederus">Paederus</tp:taxon-name-part><tp:taxon-name-part taxon-name-part-type="species" reg="zhaoi">zhaoi</tp:taxon-name-part></tp:taxon-name></italic> walking on a blade of grass <bold>13</bold> Tie-Xiong Zhao collecting <italic><tp:taxon-name><tp:taxon-name-part taxon-name-part-type="genus" reg="Paederus">Paederus</tp:taxon-name-part><tp:taxon-name-part taxon-name-part-type="species" reg="zhaoi">zhaoi</tp:taxon-name-part></tp:taxon-name></italic> at Majian, Zhejiang.</p></caption><graphic xmlns:xlink="http://www.w3.org/1999/xlink" xlink:href="zookeys-1221-145_article-135891__-g008.jpg" position="float" orientation="portrait" xlink:type="simple" id="oo_1198046.jpg"><uri content-type="original_file" xlink:type="simple">https://binary.pensoft.net/fig/1198046</uri></graphic></fig><sec sec-type="﻿Key to the micropterous Paederus species of mainland China" id="SECID0EMUAG"><title>﻿Key to the micropterous <italic><tp:taxon-name><tp:taxon-name-part taxon-name-part-type="genus" reg="Paederus">Paederus</tp:taxon-name-part></tp:taxon-name></italic> species of mainland China</title><p>According to recent contributions (<xref ref-type="bibr" rid="B2">Assing 2017</xref>; <xref ref-type="bibr" rid="B5">Cheng and Peng 2019</xref>; <xref ref-type="bibr" rid="B3">Assing 2020</xref>), three additional Chinese micropterous <italic><tp:taxon-name><tp:taxon-name-part taxon-name-part-type="genus" reg="Paederus">Paederus</tp:taxon-name-part></tp:taxon-name></italic> species have been described. This paper presents taxonomic and faunistic data for six new species. Therefore, the recently published key of the micropterous <italic><tp:taxon-name><tp:taxon-name-part taxon-name-part-type="genus" reg="Paederus">Paederus</tp:taxon-name-part></tp:taxon-name></italic> species from mainland China (<xref ref-type="bibr" rid="B8">Li et al. 2016</xref>) should be modified.</p><table-wrap content-type="key" position="anchor" orientation="portrait"><table id="TID0E1LAE" rules="all"><tbody><tr><td rowspan="1" colspan="1">1</td><td rowspan="1" colspan="1">Male mandibles with dorsal tooth</td><td rowspan="1" colspan="1">
                      <bold>2</bold>
                    </td></tr><tr><td rowspan="1" colspan="1">–</td><td rowspan="1" colspan="1">Male mandibles without dorsal tooth</td><td rowspan="1" colspan="1">
                      <bold>9</bold>
                    </td></tr><tr><td rowspan="1" colspan="1">2</td><td rowspan="1" colspan="1">Internal sac of aedeagus with two spines</td><td rowspan="1" colspan="1">
                      <bold>3</bold>
                    </td></tr><tr><td rowspan="1" colspan="1">–</td><td rowspan="1" colspan="1">Internal sac of aedeagus with one spine</td><td rowspan="1" colspan="1">
                      <bold>4</bold>
                    </td></tr><tr><td rowspan="1" colspan="1">3</td><td rowspan="1" colspan="1"><abbrev xmlns:xlink="http://www.w3.org/1999/xlink" xlink:title="Head Length" id="ABBRID0ENXAG" xlink:type="simple">HL</abbrev>/<abbrev xmlns:xlink="http://www.w3.org/1999/xlink" xlink:title="length of pronotum" id="ABBRID0ERXAG" xlink:type="simple">PL</abbrev> more than 1.00. Male right mandible with small dorsal tooth; internal sac of aedeagus with one long curved spine and one short spine. Posterior margin of female tergite VIII truncate</td><td rowspan="1" colspan="1">
                      <bold><tp:taxon-name><tp:taxon-name-part taxon-name-part-type="genus" reg="Paederus">P.</tp:taxon-name-part> (<tp:taxon-name-part taxon-name-part-type="subgenus" reg="Gnathopaederus">Gnathopaederus</tp:taxon-name-part>) <tp:taxon-name-part taxon-name-part-type="species" reg="szechuanus">szechuanus</tp:taxon-name-part></tp:taxon-name> (Chapin, 1927)</bold>
                    </td></tr><tr><td rowspan="1" colspan="1">–</td><td rowspan="1" colspan="1"><abbrev xmlns:xlink="http://www.w3.org/1999/xlink" xlink:title="Head Length" id="ABBRID0ETYAG" xlink:type="simple">HL</abbrev>/<abbrev xmlns:xlink="http://www.w3.org/1999/xlink" xlink:title="length of pronotum" id="ABBRID0EXYAG" xlink:type="simple">PL</abbrev> no more than 0.95. Male right mandible with large dorsal tooth; internal sac of aedeagus with two short spines. Posterior margin of female tergite VIII convex</td><td rowspan="1" colspan="1">
                      <bold><tp:taxon-name><tp:taxon-name-part taxon-name-part-type="genus" reg="Paederus">P.</tp:taxon-name-part> (<tp:taxon-name-part taxon-name-part-type="subgenus" reg="Gnathopaederus">Gnathopaederus</tp:taxon-name-part>) <tp:taxon-name-part taxon-name-part-type="species" reg="bursavacua">bursavacua</tp:taxon-name-part></tp:taxon-name> Willers, 2001</bold>
                    </td></tr><tr><td rowspan="1" colspan="1">4</td><td rowspan="1" colspan="1">Smaller species, length of body: 7.2 mm. Length of antenna no more than 3.0 mm</td><td rowspan="1" colspan="1">
                      <bold><tp:taxon-name><tp:taxon-name-part taxon-name-part-type="genus" reg="Paederus">P.</tp:taxon-name-part> (<tp:taxon-name-part taxon-name-part-type="subgenus" reg="Gnathopaederus">Gnathopaederus</tp:taxon-name-part>) <tp:taxon-name-part taxon-name-part-type="species" reg="jilongensis">jilongensis</tp:taxon-name-part></tp:taxon-name> Li &amp; Zhou, 2009</bold>
                    </td></tr><tr><td rowspan="1" colspan="1">–</td><td rowspan="1" colspan="1">Larger species, length of body more than 8.0 mm. Length of antenna more than 3.3 mm</td><td rowspan="1" colspan="1">
                      <bold>5</bold>
                    </td></tr><tr><td rowspan="1" colspan="1">5</td><td rowspan="1" colspan="1">Male sternite V–VI with shallow median impression posteriorly, this impression with weakly modified setae</td><td rowspan="1" colspan="1">
                      <bold><tp:taxon-name><tp:taxon-name-part taxon-name-part-type="genus" reg="Paederus">P.</tp:taxon-name-part> (<tp:taxon-name-part taxon-name-part-type="subgenus" reg="Gnathopaederus">Gnathopaederus</tp:taxon-name-part>) <tp:taxon-name-part taxon-name-part-type="species" reg="zhangmuensis">zhangmuensis</tp:taxon-name-part></tp:taxon-name> Cheng &amp; Peng, 2019</bold>
                    </td></tr><tr><td rowspan="1" colspan="1">–</td><td rowspan="1" colspan="1">Male sternite V–VI without median impression and modified setae posteriorly</td><td rowspan="1" colspan="1">
                      <bold>6</bold>
                    </td></tr><tr><td rowspan="1" colspan="1">6</td><td rowspan="1" colspan="1">Dorsal plate of aedeagus straight in lateral view and internal sac with one short spine</td><td rowspan="1" colspan="1">
                      <bold><tp:taxon-name><tp:taxon-name-part taxon-name-part-type="genus" reg="Paederus">P.</tp:taxon-name-part> (<tp:taxon-name-part taxon-name-part-type="subgenus" reg="Gnathopaederus">Gnathopaederus</tp:taxon-name-part>) <tp:taxon-name-part taxon-name-part-type="species" reg="cheni">cheni</tp:taxon-name-part></tp:taxon-name> Peng &amp; Li, 2015</bold>
                    </td></tr><tr><td rowspan="1" colspan="1">–</td><td rowspan="1" colspan="1">Dorsal plate of aedeagus weakly curved in lateral view and internal sac with one long spine</td><td rowspan="1" colspan="1">
                      <bold>7</bold>
                    </td></tr><tr><td rowspan="1" colspan="1">7</td><td rowspan="1" colspan="1">Male left mandible with large dorsal tooth; internal spine of aedeagus apically extending nearly to apex of dorsal plate</td><td rowspan="1" colspan="1">
                      <bold><tp:taxon-name><tp:taxon-name-part taxon-name-part-type="genus" reg="Paederus">P.</tp:taxon-name-part> (<tp:taxon-name-part taxon-name-part-type="subgenus" reg="Gnathopaederus">Gnathopaederus</tp:taxon-name-part>) <tp:taxon-name-part taxon-name-part-type="species" reg="furcillatus">furcillatus</tp:taxon-name-part></tp:taxon-name> Assing, 2017</bold>
                    </td></tr><tr><td rowspan="1" colspan="1">–</td><td rowspan="1" colspan="1">Male left mandible with small dorsal tooth; internal spine of aedeagus far from reaching apex of dorsal plate</td><td rowspan="1" colspan="1">
                      <bold>8</bold>
                    </td></tr><tr><td rowspan="1" colspan="1">8</td><td rowspan="1" colspan="1">Smaller species, length of body: 8.3–10.5 mm. Male right mandible with small dorsal tooth; smaller aedeagus with slenderer parameres</td><td rowspan="1" colspan="1">
                      <bold><tp:taxon-name><tp:taxon-name-part taxon-name-part-type="genus" reg="Paederus">P.</tp:taxon-name-part> (<tp:taxon-name-part taxon-name-part-type="subgenus" reg="Gnathopaederus">Gnathopaederus</tp:taxon-name-part>) <tp:taxon-name-part taxon-name-part-type="species" reg="yunnanensis">yunnanensis</tp:taxon-name-part></tp:taxon-name> Willers, 2001</bold>
                    </td></tr><tr><td rowspan="1" colspan="1">–</td><td rowspan="1" colspan="1">Larger species, length of body 11.6–12.4 mm. Male right mandible with large dorsal tooth; larger aedeagus with stouter parameres</td><td rowspan="1" colspan="1">
                      <bold><tp:taxon-name><tp:taxon-name-part taxon-name-part-type="genus" reg="Paederus">P.</tp:taxon-name-part> (<tp:taxon-name-part taxon-name-part-type="subgenus" reg="Gnathopaederus">Gnathopaederus</tp:taxon-name-part>) <tp:taxon-name-part taxon-name-part-type="species" reg="xuei">xuei</tp:taxon-name-part></tp:taxon-name> Peng &amp; Li, 2015</bold>
                    </td></tr><tr><td rowspan="1" colspan="1">9</td><td rowspan="1" colspan="1">Coloration of abdomen black</td><td rowspan="1" colspan="1">
                      <bold>10</bold>
                    </td></tr><tr><td rowspan="1" colspan="1">–</td><td rowspan="1" colspan="1">Abdomen bicoloured (usually segments III–VI reddish and segments VII–X black)</td><td rowspan="1" colspan="1">
                      <bold>21</bold>
                    </td></tr><tr><td rowspan="1" colspan="1">10</td><td rowspan="1" colspan="1">Coloration of head brown. Male sternite VI with distinct median impression posteriorly</td><td rowspan="1" colspan="1">
                      <bold><italic><tp:taxon-name><tp:taxon-name-part taxon-name-part-type="genus" reg="Paederus">P.</tp:taxon-name-part><tp:taxon-name-part taxon-name-part-type="species" reg="lateralis">lateralis</tp:taxon-name-part></tp:taxon-name></italic> Li, Solodovnikov &amp; Zhou, 2014</bold>
                    </td></tr><tr><td rowspan="1" colspan="1">–</td><td rowspan="1" colspan="1">Coloration of head black. Male sternite VI without median impression posteriorly</td><td rowspan="1" colspan="1">
                      <bold>11</bold>
                    </td></tr><tr><td rowspan="1" colspan="1">11</td><td rowspan="1" colspan="1">Male sternite VII with deep median impression posteriorly. Parameres of aedeagus very short</td><td rowspan="1" colspan="1">
                      <bold><italic><tp:taxon-name><tp:taxon-name-part taxon-name-part-type="genus" reg="Paederus">P.</tp:taxon-name-part><tp:taxon-name-part taxon-name-part-type="species" reg="mirus">mirus</tp:taxon-name-part></tp:taxon-name></italic> Yang &amp; Peng, sp. nov.</bold>
                    </td></tr><tr><td rowspan="1" colspan="1">–</td><td rowspan="1" colspan="1">Male sternite VII without impression posteriorly. Parameres long and conspicuous</td><td rowspan="1" colspan="1">
                      <bold>12</bold>
                    </td></tr><tr><td rowspan="1" colspan="1">12</td><td rowspan="1" colspan="1">Small species, length of body no more than 8.5 mm</td><td rowspan="1" colspan="1">
                      <bold><italic><tp:taxon-name><tp:taxon-name-part taxon-name-part-type="genus" reg="Paederus">P.</tp:taxon-name-part><tp:taxon-name-part taxon-name-part-type="species" reg="sinisterobliquus">sinisterobliquus</tp:taxon-name-part></tp:taxon-name></italic> Li, Zhou &amp; Solodovnikov, 2013</bold>
                    </td></tr><tr><td rowspan="1" colspan="1">–</td><td rowspan="1" colspan="1">Large species, length of body larger than 9.0 mm</td><td rowspan="1" colspan="1">
                      <bold>13</bold>
                    </td></tr><tr><td rowspan="1" colspan="1">13</td><td rowspan="1" colspan="1">Maximum width of pronotum no more than 1.50 mm. Parameres of aedeagus apically distinctly curved in lateral view</td><td rowspan="1" colspan="1">
                      <bold><italic><tp:taxon-name><tp:taxon-name-part taxon-name-part-type="genus" reg="Paederus">P.</tp:taxon-name-part><tp:taxon-name-part taxon-name-part-type="species" reg="chentangus">chentangus</tp:taxon-name-part></tp:taxon-name></italic> Yang &amp; Peng, sp. nov.</bold>
                    </td></tr><tr><td rowspan="1" colspan="1">–</td><td rowspan="1" colspan="1">Maximum width of pronotum more than 1.54 mm. Parameres of aedeagus apically weakly curved or straight in lateral view</td><td rowspan="1" colspan="1">
                      <bold>14</bold>
                    </td></tr><tr><td rowspan="1" colspan="1">14</td><td rowspan="1" colspan="1">Internal sac of aedeagus with two spines</td><td rowspan="1" colspan="1">
                      <bold>15</bold>
                    </td></tr><tr><td rowspan="1" colspan="1">–</td><td rowspan="1" colspan="1">Internal sac of aedeagus with three spines</td><td rowspan="1" colspan="1">
                      <bold>17</bold>
                    </td></tr><tr><td rowspan="1" colspan="1">15</td><td rowspan="1" colspan="1">Maximum width of abdomen more than 2.1 mm. Parameres of aedeagus slender. Female sternite IX longer</td><td rowspan="1" colspan="1">
                      <bold><italic><tp:taxon-name><tp:taxon-name-part taxon-name-part-type="genus" reg="Paederus">P.</tp:taxon-name-part><tp:taxon-name-part taxon-name-part-type="species" reg="parvidenticulatus">parvidenticulatus</tp:taxon-name-part></tp:taxon-name></italic> Li, Zhou &amp; Solodovnikov, 2013</bold>
                    </td></tr><tr><td rowspan="1" colspan="1">–</td><td rowspan="1" colspan="1">Maximum width of abdomen no more than 2.0 mm. Parameres of aedeagus stout. Female sternite IX shorter</td><td rowspan="1" colspan="1">
                      <bold>16</bold>
                    </td></tr><tr><td rowspan="1" colspan="1">16</td><td rowspan="1" colspan="1"><abbrev xmlns:xlink="http://www.w3.org/1999/xlink" xlink:title="Head Length" id="ABBRID0E3IBG" xlink:type="simple">HL</abbrev>/<abbrev xmlns:xlink="http://www.w3.org/1999/xlink" xlink:title="maximum width of head" id="ABBRID0EAJBG" xlink:type="simple">HW</abbrev> more than 0.95. Aedeagus with apically hooked dorsal plate in dorsal view and two long sclerotized spines in internal sac. Female sternite VIII with elliptic depression posteriorly</td><td rowspan="1" colspan="1">
                      <bold><italic><tp:taxon-name><tp:taxon-name-part taxon-name-part-type="genus" reg="Paederus">P.</tp:taxon-name-part><tp:taxon-name-part taxon-name-part-type="species" reg="volutobliquus">volutobliquus</tp:taxon-name-part></tp:taxon-name></italic> Li, Zhou &amp; Solodovnikov, 2013</bold>
                    </td></tr><tr><td rowspan="1" colspan="1">–</td><td rowspan="1" colspan="1"><abbrev xmlns:xlink="http://www.w3.org/1999/xlink" xlink:title="Head Length" id="ABBRID0EBKBG" xlink:type="simple">HL</abbrev>/<abbrev xmlns:xlink="http://www.w3.org/1999/xlink" xlink:title="maximum width of head" id="ABBRID0EFKBG" xlink:type="simple">HW</abbrev> no more than 0.90. Aedeagus with apically acute dorsal plate in dorsal view and two short sclerotized spines in internal sac. Female sternite VIII without depression</td><td rowspan="1" colspan="1">
                      <bold><italic><tp:taxon-name><tp:taxon-name-part taxon-name-part-type="genus" reg="Paederus">P.</tp:taxon-name-part><tp:taxon-name-part taxon-name-part-type="species" reg="nanlingensis">nanlingensis</tp:taxon-name-part></tp:taxon-name></italic> Peng &amp; Li, 2016</bold>
                    </td></tr><tr><td rowspan="1" colspan="1">17</td><td rowspan="1" colspan="1">Legs with infuscate apical portion of femora. Aedeagus with apically hooked dorsal plate in dorsal view</td><td rowspan="1" colspan="1">
                      <bold><italic><tp:taxon-name><tp:taxon-name-part taxon-name-part-type="genus" reg="Paederus">P.</tp:taxon-name-part><tp:taxon-name-part taxon-name-part-type="species" reg="biacutus">biacutus</tp:taxon-name-part></tp:taxon-name></italic> Li, Zhou &amp; Solodovnikov, 2013</bold>
                    </td></tr><tr><td rowspan="1" colspan="1">–</td><td rowspan="1" colspan="1">Legs with brown femora. Aedeagus with apically acute dorsal plate in dorsal view</td><td rowspan="1" colspan="1">
                      <bold>18</bold>
                    </td></tr><tr><td rowspan="1" colspan="1">18</td><td rowspan="1" colspan="1">Parameres of aedeagus symmetric and slender in ventral view</td><td rowspan="1" colspan="1">
                      <bold><italic><tp:taxon-name><tp:taxon-name-part taxon-name-part-type="genus" reg="Paederus">P.</tp:taxon-name-part><tp:taxon-name-part taxon-name-part-type="species" reg="jianyueae">jianyueae</tp:taxon-name-part></tp:taxon-name></italic> Peng &amp; Li, 2014</bold>
                    </td></tr><tr><td rowspan="1" colspan="1">–</td><td rowspan="1" colspan="1">Parameres of aedeagus asymmetric and stouter in ventral view</td><td rowspan="1" colspan="1">
                      <bold>19</bold>
                    </td></tr><tr><td rowspan="1" colspan="1">19</td><td rowspan="1" colspan="1">Internal sac of aedeagus with one additional dark membranous structure. Female right mandible with single-pointed middle tooth</td><td rowspan="1" colspan="1">
                      <bold><italic><tp:taxon-name><tp:taxon-name-part taxon-name-part-type="genus" reg="Paederus">P.</tp:taxon-name-part><tp:taxon-name-part taxon-name-part-type="species" reg="zhaoi">zhaoi</tp:taxon-name-part></tp:taxon-name></italic> Yang &amp; Peng, sp. nov.</bold>
                    </td></tr><tr><td rowspan="1" colspan="1">–</td><td rowspan="1" colspan="1">Internal sac of aedeagus without dark membranous structure. Female right mandible with small bifid molar tooth apically</td><td rowspan="1" colspan="1">
                      <bold>20</bold>
                    </td></tr><tr><td rowspan="1" colspan="1">20</td><td rowspan="1" colspan="1">Ventral plate of aedeagus short and broad. Posterior margin of female sternite VIII strongly convex</td><td rowspan="1" colspan="1">
                      <bold><italic><tp:taxon-name><tp:taxon-name-part taxon-name-part-type="genus" reg="Paederus">P.</tp:taxon-name-part><tp:taxon-name-part taxon-name-part-type="species" reg="songi">songi</tp:taxon-name-part></tp:taxon-name></italic> Yang &amp; Peng, sp. nov.</bold>
                    </td></tr><tr><td rowspan="1" colspan="1">–</td><td rowspan="1" colspan="1">Ventral plate of aedeagus long and slender. Posterior margin of female sternite VIII distinctly trifurcate</td><td rowspan="1" colspan="1">
                      <bold><italic><tp:taxon-name><tp:taxon-name-part taxon-name-part-type="genus" reg="Paederus">P.</tp:taxon-name-part><tp:taxon-name-part taxon-name-part-type="species" reg="trispinosus">trispinosus</tp:taxon-name-part></tp:taxon-name></italic> Yang &amp; Peng, sp. nov.</bold>
                    </td></tr><tr><td rowspan="1" colspan="1">21</td><td rowspan="1" colspan="1">Aedeagus stout, with short and stout dorsal plate in dorsal view</td><td rowspan="1" colspan="1">
                      <bold>22</bold>
                    </td></tr><tr><td rowspan="1" colspan="1">–</td><td rowspan="1" colspan="1">Aedeagus slender, with long and slender dorsal plate in dorsal view</td><td rowspan="1" colspan="1">
                      <bold>24</bold>
                    </td></tr><tr><td rowspan="1" colspan="1">22</td><td rowspan="1" colspan="1">Legs reddish with infuscate apical portion of femora. Aedeagus with apically acute dorsal plate in dorsal view</td><td rowspan="1" colspan="1">
                      <bold><italic><tp:taxon-name><tp:taxon-name-part taxon-name-part-type="genus" reg="Paederus">P.</tp:taxon-name-part><tp:taxon-name-part taxon-name-part-type="species" reg="tibetanus">tibetanus</tp:taxon-name-part></tp:taxon-name></italic> Cameron, 1928</bold>
                    </td></tr><tr><td rowspan="1" colspan="1">–</td><td rowspan="1" colspan="1">Legs yellowish brown. Aedeagus with apically convex dorsal plate in dorsal view</td><td rowspan="1" colspan="1">
                      <bold>23</bold>
                    </td></tr><tr><td rowspan="1" colspan="1">23</td><td rowspan="1" colspan="1">Male labrum with sinuate anterior margin. Aedeagus with short parameres. Female sternite VIII with truncate median process posteriorly</td><td rowspan="1" colspan="1">
                      <bold><italic><tp:taxon-name><tp:taxon-name-part taxon-name-part-type="genus" reg="Paederus">P.</tp:taxon-name-part><tp:taxon-name-part taxon-name-part-type="species" reg="describendus">describendus</tp:taxon-name-part></tp:taxon-name></italic> Willers, 2001</bold>
                    </td></tr><tr><td rowspan="1" colspan="1">–</td><td rowspan="1" colspan="1">Male labrum with deeply excavate anterior margin. Aedeagus with long parameres. Posterior margin of female sternite VIII convex</td><td rowspan="1" colspan="1">
                      <bold><italic><tp:taxon-name><tp:taxon-name-part taxon-name-part-type="genus" reg="Paederus">P.</tp:taxon-name-part><tp:taxon-name-part taxon-name-part-type="species" reg="daicongchaoi">daicongchaoi</tp:taxon-name-part></tp:taxon-name></italic> Peng &amp; Li, 2016</bold>
                    </td></tr><tr><td rowspan="1" colspan="1">24</td><td rowspan="1" colspan="1">Dorsal plate of aedeagus not reaching apices of parameres</td><td rowspan="1" colspan="1">
                      <bold>25</bold>
                    </td></tr><tr><td rowspan="1" colspan="1">–</td><td rowspan="1" colspan="1">Dorsal plate of aedeagus extending beyond apices of parameres</td><td rowspan="1" colspan="1">
                      <bold>29</bold>
                    </td></tr><tr><td rowspan="1" colspan="1">25</td><td rowspan="1" colspan="1">Segments III–VI of abdomen reddish and with black patch in middle; elytra with pronounced impression</td><td rowspan="1" colspan="1">
                      <bold><tp:taxon-name><tp:taxon-name-part taxon-name-part-type="genus" reg="Paederus">P.</tp:taxon-name-part> (<tp:taxon-name-part taxon-name-part-type="subgenus" reg="Harpopaederus">Harpopaederus</tp:taxon-name-part>) <tp:taxon-name-part taxon-name-part-type="species" reg="gottschei">gottschei</tp:taxon-name-part></tp:taxon-name> Kolbe, 1886</bold>
                    </td></tr><tr><td rowspan="1" colspan="1">–</td><td rowspan="1" colspan="1">Segments III-VI of abdomen pale-reddish and without black patch in middle; elytra without impression</td><td rowspan="1" colspan="1">
                      <bold>26</bold>
                    </td></tr><tr><td rowspan="1" colspan="1">26</td><td rowspan="1" colspan="1">Dorsal plate of aedeagus without denticles</td><td rowspan="1" colspan="1">
                      <bold><tp:taxon-name><tp:taxon-name-part taxon-name-part-type="genus" reg="Paederus">P.</tp:taxon-name-part> (<tp:taxon-name-part taxon-name-part-type="subgenus" reg="Harpopaederus">Harpopaederus</tp:taxon-name-part>) <tp:taxon-name-part taxon-name-part-type="species" reg="antennocinctus">antennocinctus</tp:taxon-name-part></tp:taxon-name> Willers, 2001</bold>
                    </td></tr><tr><td rowspan="1" colspan="1">–</td><td rowspan="1" colspan="1">Dorsal plate of aedeagus with conspicuous denticles</td><td rowspan="1" colspan="1">
                      <bold>27</bold>
                    </td></tr><tr><td rowspan="1" colspan="1">27</td><td rowspan="1" colspan="1">Internal sac of aedeagus with one long and apically acute moderately sclerotized structure</td><td rowspan="1" colspan="1">
                      <bold><tp:taxon-name><tp:taxon-name-part taxon-name-part-type="genus" reg="Paederus">P.</tp:taxon-name-part> (<tp:taxon-name-part taxon-name-part-type="subgenus" reg="Harpopaederus">Harpopaederus</tp:taxon-name-part>) <tp:taxon-name-part taxon-name-part-type="species" reg="willersi">willersi</tp:taxon-name-part></tp:taxon-name> Assing, 2020</bold>
                    </td></tr><tr><td rowspan="1" colspan="1">–</td><td rowspan="1" colspan="1">Internal sac of aedeagus with one basal clip-shaped structure and one asymmetric apical structure</td><td rowspan="1" colspan="1">
                      <bold>28</bold>
                    </td></tr><tr><td rowspan="1" colspan="1">28</td><td rowspan="1" colspan="1">Length of aedeagus: 2.4 mm. Female tergite VIII apically narrower</td><td rowspan="1" colspan="1">
                      <bold><tp:taxon-name><tp:taxon-name-part taxon-name-part-type="genus" reg="Paederus">P.</tp:taxon-name-part> (<tp:taxon-name-part taxon-name-part-type="subgenus" reg="Harpopaederus">Harpopaederus</tp:taxon-name-part>) <tp:taxon-name-part taxon-name-part-type="species" reg="deplectens">deplectens</tp:taxon-name-part></tp:taxon-name> Assing, 2015</bold>
                    </td></tr><tr><td rowspan="1" colspan="1">–</td><td rowspan="1" colspan="1">Length of aedeagus: 2.7 mm. Female tergite VIII apically broader</td><td rowspan="1" colspan="1">
                      <bold><tp:taxon-name><tp:taxon-name-part taxon-name-part-type="genus" reg="Paederus">P.</tp:taxon-name-part> (<tp:taxon-name-part taxon-name-part-type="subgenus" reg="Harpopaederus">Harpopaederus</tp:taxon-name-part>) <tp:taxon-name-part taxon-name-part-type="species" reg="chinensis">chinensis</tp:taxon-name-part></tp:taxon-name> Bernhauer, 1931</bold>
                    </td></tr><tr><td rowspan="1" colspan="1">29</td><td rowspan="1" colspan="1">Dorsal plate of aedeagus without denticles</td><td rowspan="1" colspan="1">
                      <bold>30</bold>
                    </td></tr><tr><td rowspan="1" colspan="1">–</td><td rowspan="1" colspan="1">Dorsal plate of aedeagus with denticles</td><td rowspan="1" colspan="1">
                      <bold>31</bold>
                    </td></tr><tr><td rowspan="1" colspan="1">30</td><td rowspan="1" colspan="1">Length of aedeagus: 1.4 mm; internal sac without sclerotized basal structures</td><td rowspan="1" colspan="1">
                      <bold><tp:taxon-name><tp:taxon-name-part taxon-name-part-type="genus" reg="Paederus">P.</tp:taxon-name-part> (<tp:taxon-name-part taxon-name-part-type="subgenus" reg="Harpopaederus">Harpopaederus</tp:taxon-name-part>) <tp:taxon-name-part taxon-name-part-type="species" reg="xui">xui</tp:taxon-name-part></tp:taxon-name> Peng &amp; Li, 2015</bold>
                    </td></tr><tr><td rowspan="1" colspan="1">–</td><td rowspan="1" colspan="1">Length of aedeagus: 2.0 mm; internal sac with one clip-shaped, weakly sclerotized basal structure</td><td rowspan="1" colspan="1">
                      <bold><tp:taxon-name><tp:taxon-name-part taxon-name-part-type="genus" reg="Paederus">P.</tp:taxon-name-part> (<tp:taxon-name-part taxon-name-part-type="subgenus" reg="Harpopaederus">Harpopaederus</tp:taxon-name-part>) <tp:taxon-name-part taxon-name-part-type="species" reg="edentulus">edentulus</tp:taxon-name-part></tp:taxon-name> Assing, 2015</bold>
                    </td></tr><tr><td rowspan="1" colspan="1">31</td><td rowspan="1" colspan="1">Legs with blackish metatibiae</td><td rowspan="1" colspan="1">
                      <bold>32</bold>
                    </td></tr><tr><td rowspan="1" colspan="1">–</td><td rowspan="1" colspan="1">Coloration of metatibiae much paler (usually yellowish)</td><td rowspan="1" colspan="1">
                      <bold>33</bold>
                    </td></tr><tr><td rowspan="1" colspan="1">32</td><td rowspan="1" colspan="1">Length of aedeagus: 2.4–2.7 mm, with apically stouter dorsal plate. Female sternite VIII with short median process posteriorly</td><td rowspan="1" colspan="1">
                      <bold><tp:taxon-name><tp:taxon-name-part taxon-name-part-type="genus" reg="Paederus">P.</tp:taxon-name-part> (<tp:taxon-name-part taxon-name-part-type="subgenus" reg="Harpopaederus">Harpopaederus</tp:taxon-name-part>) <tp:taxon-name-part taxon-name-part-type="species" reg="apfelsinicus">apfelsinicus</tp:taxon-name-part></tp:taxon-name> Willers, 2001</bold>
                    </td></tr><tr><td rowspan="1" colspan="1">–</td><td rowspan="1" colspan="1">Length of aedeagus: 2.9 mm, with apically more slender dorsal plate. Female sternite VIII with long median process posteriorly</td><td rowspan="1" colspan="1">
                      <bold><tp:taxon-name><tp:taxon-name-part taxon-name-part-type="genus" reg="Paederus">P.</tp:taxon-name-part> (<tp:taxon-name-part taxon-name-part-type="subgenus" reg="Harpopaederus">Harpopaederus</tp:taxon-name-part>) <tp:taxon-name-part taxon-name-part-type="species" reg="lineodenticulatus">lineodenticulatus</tp:taxon-name-part></tp:taxon-name> Li &amp; Zhou, 2007</bold>
                    </td></tr><tr><td rowspan="1" colspan="1">33</td><td rowspan="1" colspan="1">Forebody longer than 5.8 mm. Aedeagus conspicuously long (2.7 mm)</td><td rowspan="1" colspan="1">
                      <bold><tp:taxon-name><tp:taxon-name-part taxon-name-part-type="genus" reg="Paederus">P.</tp:taxon-name-part> (<tp:taxon-name-part taxon-name-part-type="subgenus" reg="Harpopaederus">Harpopaederus</tp:taxon-name-part>) <tp:taxon-name-part taxon-name-part-type="species" reg="minicus">minicus</tp:taxon-name-part></tp:taxon-name> Assing, 2015</bold>
                    </td></tr><tr><td rowspan="1" colspan="1">–</td><td rowspan="1" colspan="1">Forebody no more than 5.5 mm. Aedeagus shorter</td><td rowspan="1" colspan="1">
                      <bold>34</bold>
                    </td></tr><tr><td rowspan="1" colspan="1">34</td><td rowspan="1" colspan="1">Internal sac of aedeagus with one long, apically acute and sclerotized apical structure</td><td rowspan="1" colspan="1">
                      <bold>35</bold>
                    </td></tr><tr><td rowspan="1" colspan="1">–</td><td rowspan="1" colspan="1">Internal sac of aedeagus without distinctly sclerotized apical structure</td><td rowspan="1" colspan="1">
                      <bold>38</bold>
                    </td></tr><tr><td rowspan="1" colspan="1">35</td><td rowspan="1" colspan="1">Aedeagus 2.4 mm long, with longer apical portion of the dorsal plate</td><td rowspan="1" colspan="1">
                      <bold><tp:taxon-name><tp:taxon-name-part taxon-name-part-type="genus" reg="Paederus">P.</tp:taxon-name-part> (<tp:taxon-name-part taxon-name-part-type="subgenus" reg="Harpopaederus">Harpopaederus</tp:taxon-name-part>) <tp:taxon-name-part taxon-name-part-type="species" reg="cultellatus">cultellatus</tp:taxon-name-part></tp:taxon-name> Assing, 2015</bold>
                    </td></tr><tr><td rowspan="1" colspan="1">–</td><td rowspan="1" colspan="1">Aedeagus 1.9–2.1 mm long, with shorter apical portion of the dorsal plate</td><td rowspan="1" colspan="1">
                      <bold>36</bold>
                    </td></tr><tr><td rowspan="1" colspan="1">36</td><td rowspan="1" colspan="1">Dorsal plate of aedeagus with hooked apex. Posterior margin of female sternite VIII trifurcate</td><td rowspan="1" colspan="1">
                      <bold><tp:taxon-name><tp:taxon-name-part taxon-name-part-type="genus" reg="Paederus">P.</tp:taxon-name-part> (<tp:taxon-name-part taxon-name-part-type="subgenus" reg="Harpopaederus">Harpopaederus</tp:taxon-name-part>) <tp:taxon-name-part taxon-name-part-type="species" reg="yei">yei</tp:taxon-name-part></tp:taxon-name> Yang &amp; Peng, sp. nov.</bold>
                    </td></tr><tr><td rowspan="1" colspan="1">–</td><td rowspan="1" colspan="1">Dorsal plate of aedeagus with acute apex. Female sternite VIII posteriorly with median process of triangular shape</td><td rowspan="1" colspan="1">
                      <bold>37</bold>
                    </td></tr><tr><td rowspan="1" colspan="1">37</td><td rowspan="1" colspan="1">Tibiae usually yellowish; mandibles and shape of head without sexual dimorphisms. Aedeagus with moderately sclerotized apical internal structure</td><td rowspan="1" colspan="1">
                      <bold><tp:taxon-name><tp:taxon-name-part taxon-name-part-type="genus" reg="Paederus">P.</tp:taxon-name-part> (<tp:taxon-name-part taxon-name-part-type="subgenus" reg="Harpopaederus">Harpopaederus</tp:taxon-name-part>) <tp:taxon-name-part taxon-name-part-type="species" reg="agnatus">agnatus</tp:taxon-name-part></tp:taxon-name> Eppelsheim, 1889</bold>
                    </td></tr><tr><td rowspan="1" colspan="1">–</td><td rowspan="1" colspan="1">Tibiae distinctly infuscate basally; mandibles and shape of head with pronounced sexual dimorphisms. Aedeagus with strongly sclerotized apical internal structure</td><td rowspan="1" colspan="1">
                      <bold><tp:taxon-name><tp:taxon-name-part taxon-name-part-type="genus" reg="Paederus">P.</tp:taxon-name-part> (<tp:taxon-name-part taxon-name-part-type="subgenus" reg="Harpopaederus">Harpopaederus</tp:taxon-name-part>) <tp:taxon-name-part taxon-name-part-type="species" reg="konfuzius">konfuzius</tp:taxon-name-part></tp:taxon-name> Willers, 2001</bold>
                    </td></tr><tr><td rowspan="1" colspan="1">38</td><td rowspan="1" colspan="1">Femora brown. Dorsal plate of aedeagus with 20 small denticles; parameres apically weakly curved in lateral view</td><td rowspan="1" colspan="1">
                      <bold><tp:taxon-name><tp:taxon-name-part taxon-name-part-type="genus" reg="Paederus">P.</tp:taxon-name-part> (<tp:taxon-name-part taxon-name-part-type="subgenus" reg="Harpopaederus">Harpopaederus</tp:taxon-name-part>) <tp:taxon-name-part taxon-name-part-type="species" reg="multidenticulatus">multidenticulatus</tp:taxon-name-part></tp:taxon-name> Li, Zhou &amp; Solodovnikov, 2014</bold>
                    </td></tr><tr><td rowspan="1" colspan="1">–</td><td rowspan="1" colspan="1">Femora bicoloured. Dorsal plate of aedeagus with several large denticles; parameres apically hooked in lateral view</td><td rowspan="1" colspan="1">
                      <bold>39</bold>
                    </td></tr><tr><td rowspan="1" colspan="1">39</td><td rowspan="1" colspan="1">Head transverse (<abbrev xmlns:xlink="http://www.w3.org/1999/xlink" xlink:title="Head Length" id="ABBRID0ELIAI" xlink:type="simple">HL</abbrev>/<abbrev xmlns:xlink="http://www.w3.org/1999/xlink" xlink:title="maximum width of head" id="ABBRID0EPIAI" xlink:type="simple">HW</abbrev>: 0.90). Dorsal plate of aedeagus with short apical portion. Female sternite VIII with strongly convex posterior margin</td><td rowspan="1" colspan="1">
                      <bold><tp:taxon-name><tp:taxon-name-part taxon-name-part-type="genus" reg="Paederus">P.</tp:taxon-name-part> (<tp:taxon-name-part taxon-name-part-type="subgenus" reg="Harpopaederus">Harpopaederus</tp:taxon-name-part>) <tp:taxon-name-part taxon-name-part-type="species" reg="brevior">brevior</tp:taxon-name-part></tp:taxon-name> Li, Zhou &amp; Solodovnikov, 2014</bold>
                    </td></tr><tr><td rowspan="1" colspan="1">–</td><td rowspan="1" colspan="1">Head weakly transverse (<abbrev xmlns:xlink="http://www.w3.org/1999/xlink" xlink:title="Head Length" id="ABBRID0ERJAI" xlink:type="simple">HL</abbrev>/<abbrev xmlns:xlink="http://www.w3.org/1999/xlink" xlink:title="maximum width of head" id="ABBRID0EVJAI" xlink:type="simple">HW</abbrev>: 0.99). Dorsal plate of aedeagus with long apical portion. Female sternite VIII with long median process posteriorly</td><td rowspan="1" colspan="1">
                      <bold><tp:taxon-name><tp:taxon-name-part taxon-name-part-type="genus" reg="Paederus">P.</tp:taxon-name-part> (<tp:taxon-name-part taxon-name-part-type="subgenus" reg="Harpopaederus">Harpopaederus</tp:taxon-name-part>) <tp:taxon-name-part taxon-name-part-type="species" reg="gracilacutus">gracilacutus</tp:taxon-name-part></tp:taxon-name> Li &amp; Zhou, 2007</bold>
                    </td></tr></tbody></table></table-wrap></sec></tp:treatment-sec><tp:treatment-sec><!--Section generated to contain objects referenced in tp:taxon-treatment.--><fig id="F1" position="float" orientation="portrait"><object-id xmlns:xlink="http://www.w3.org/1999/xlink" content-type="doi" xlink:type="simple">10.3897/zookeys.1221.135891.figure1</object-id><object-id xmlns:xlink="http://www.w3.org/1999/xlink" content-type="arpha" xlink:type="simple">1D562526-D7EF-5A0E-AE15-980B65D99D5F</object-id><label>Figure 1.</label><caption><p>Habitus of <italic><tp:taxon-name><tp:taxon-name-part taxon-name-part-type="genus" reg="Paederus">Paederus</tp:taxon-name-part></tp:taxon-name></italic> species <bold>A</bold><italic><tp:taxon-name><tp:taxon-name-part taxon-name-part-type="genus" reg="Paederus">P.</tp:taxon-name-part><tp:taxon-name-part taxon-name-part-type="species" reg="chentangus">chentangus</tp:taxon-name-part></tp:taxon-name></italic><bold>B</bold><italic><tp:taxon-name><tp:taxon-name-part taxon-name-part-type="genus" reg="Paederus">P.</tp:taxon-name-part><tp:taxon-name-part taxon-name-part-type="species" reg="mirus">mirus</tp:taxon-name-part></tp:taxon-name></italic><bold>C</bold><italic><tp:taxon-name><tp:taxon-name-part taxon-name-part-type="genus" reg="Paederus">P.</tp:taxon-name-part><tp:taxon-name-part taxon-name-part-type="species" reg="songi">songi</tp:taxon-name-part></tp:taxon-name></italic><bold>D</bold><italic><tp:taxon-name><tp:taxon-name-part taxon-name-part-type="genus" reg="Paederus">P.</tp:taxon-name-part><tp:taxon-name-part taxon-name-part-type="species" reg="trispinosus">trispinosus</tp:taxon-name-part></tp:taxon-name></italic><bold>E</bold><italic><tp:taxon-name><tp:taxon-name-part taxon-name-part-type="genus" reg="Paederus">P.</tp:taxon-name-part><tp:taxon-name-part taxon-name-part-type="species" reg="yei">yei</tp:taxon-name-part></tp:taxon-name></italic><bold>F</bold><italic><tp:taxon-name><tp:taxon-name-part taxon-name-part-type="genus" reg="Paederus">P.</tp:taxon-name-part><tp:taxon-name-part taxon-name-part-type="species" reg="zhaoi">zhaoi</tp:taxon-name-part></tp:taxon-name></italic>. Scale bars: 2.0 mm.</p></caption><graphic xmlns:xlink="http://www.w3.org/1999/xlink" xlink:href="zookeys-1221-145_article-135891__-g001.jpg" position="float" orientation="portrait" xlink:type="simple" id="oo_1198039.jpg"><uri content-type="original_file" xlink:type="simple">https://binary.pensoft.net/fig/1198039</uri></graphic></fig></tp:treatment-sec><ref-list><ref id="B9"><mixed-citation xmlns:xlink="http://www.w3.org/1999/xlink" xlink:type="simple"><person-group><name name-style="western"><surname>Peng</surname><given-names>Z</given-names></name><name name-style="western"><surname>Li</surname><given-names>LZ</given-names></name><name name-style="western"><surname>Zhao</surname><given-names>MJ</given-names></name></person-group> (<year>2014</year>) <article-title>New data on the <italic><tp:taxon-name><tp:taxon-name-part taxon-name-part-type="genus">Paederus</tp:taxon-name-part><tp:taxon-name-part taxon-name-part-type="species">biacutus</tp:taxon-name-part></tp:taxon-name></italic> species group from mainland China (<tp:taxon-name><tp:taxon-name-part taxon-name-part-type="order">Coleoptera</tp:taxon-name-part></tp:taxon-name>: <tp:taxon-name><tp:taxon-name-part taxon-name-part-type="family">Staphylinidae</tp:taxon-name-part></tp:taxon-name>: <tp:taxon-name><tp:taxon-name-part taxon-name-part-type="subfamily">Paederinae</tp:taxon-name-part></tp:taxon-name>).</article-title><source>ZooKeys</source><volume>419</volume>: <fpage>117</fpage>–<lpage>128</lpage>. <ext-link xlink:href="10.3897/zookeys.419.7764" ext-link-type="doi" xlink:type="simple">https://doi.org/10.3897/zookeys.419.7764</ext-link></mixed-citation></ref><ref id="B2"><mixed-citation xmlns:xlink="http://www.w3.org/1999/xlink" xlink:type="simple"><person-group><name name-style="western"><surname>Assing</surname><given-names>V</given-names></name></person-group> (<year>2017</year>) <article-title>Two new species and additional records of micropterous <italic><tp:taxon-name><tp:taxon-name-part taxon-name-part-type="genus">Paederus</tp:taxon-name-part></tp:taxon-name></italic> from China and Taiwan (<tp:taxon-name><tp:taxon-name-part taxon-name-part-type="order">Coleoptera</tp:taxon-name-part></tp:taxon-name>: <tp:taxon-name><tp:taxon-name-part taxon-name-part-type="family">Staphylinidae</tp:taxon-name-part></tp:taxon-name>: <tp:taxon-name><tp:taxon-name-part taxon-name-part-type="subfamily">Staphylininae</tp:taxon-name-part></tp:taxon-name>).</article-title><source>Linzer Biologische Beiträge</source><volume>49</volume>(<issue>1</issue>): <fpage>253</fpage>–<lpage>263</lpage>.</mixed-citation></ref><ref id="B5"><mixed-citation xmlns:xlink="http://www.w3.org/1999/xlink" xlink:type="simple"><person-group><name name-style="western"><surname>Cheng</surname><given-names>ZF</given-names></name><name name-style="western"><surname>Peng</surname><given-names>Z</given-names></name></person-group> (<year>2019</year>) <article-title>A new species and additional records of brachypterous <italic><tp:taxon-name><tp:taxon-name-part taxon-name-part-type="genus">Paederus</tp:taxon-name-part></tp:taxon-name></italic> (<tp:taxon-name><tp:taxon-name-part taxon-name-part-type="order">Coleoptera</tp:taxon-name-part></tp:taxon-name>, <tp:taxon-name><tp:taxon-name-part taxon-name-part-type="family">Staphylinidae</tp:taxon-name-part></tp:taxon-name>) of mainland China and Taiwan.</article-title><source>Zootaxa</source><volume>4686</volume>(<issue>1</issue>): <fpage>127</fpage>–<lpage>132</lpage>. <ext-link xlink:href="10.11646/zootaxa.4686.1.7" ext-link-type="doi" xlink:type="simple">https://doi.org/10.11646/zootaxa.4686.1.7</ext-link></mixed-citation></ref><ref id="B3"><mixed-citation xmlns:xlink="http://www.w3.org/1999/xlink" xlink:type="simple"><person-group><name name-style="western"><surname>Assing</surname><given-names>V</given-names></name></person-group> (<year>2020</year>) <article-title>On the taxonomy and zoogeography of <italic><tp:taxon-name><tp:taxon-name-part taxon-name-part-type="genus">Paederus</tp:taxon-name-part></tp:taxon-name></italic>. V. Two new species from Laos and China, a new synonymy, new subgeneric assignments, and new records from the Palaearctic region (<tp:taxon-name><tp:taxon-name-part taxon-name-part-type="order">Coleoptera</tp:taxon-name-part></tp:taxon-name>: <tp:taxon-name><tp:taxon-name-part taxon-name-part-type="family">Staphylinidae</tp:taxon-name-part></tp:taxon-name>: <tp:taxon-name><tp:taxon-name-part taxon-name-part-type="subfamily">Paederinae</tp:taxon-name-part></tp:taxon-name>).</article-title><source>Acta Musei Moraviae, Scientiae Biologicae</source><volume>105</volume>(<issue>1</issue>): <fpage>91</fpage>–<lpage>102</lpage>.</mixed-citation></ref><ref id="B8"><mixed-citation xmlns:xlink="http://www.w3.org/1999/xlink" xlink:type="simple"><person-group><name name-style="western"><surname>Li</surname><given-names>QL</given-names></name><name name-style="western"><surname>Li</surname><given-names>LZ</given-names></name><name name-style="western"><surname>Gu</surname><given-names>FK</given-names></name><name name-style="western"><surname>Peng</surname><given-names>Z</given-names></name></person-group> (<year>2016</year>) <article-title>New data on brachypterous <italic><tp:taxon-name><tp:taxon-name-part taxon-name-part-type="genus">Paederus</tp:taxon-name-part></tp:taxon-name></italic> (<tp:taxon-name><tp:taxon-name-part taxon-name-part-type="order">Coleoptera</tp:taxon-name-part></tp:taxon-name>, <tp:taxon-name><tp:taxon-name-part taxon-name-part-type="family">Staphylinidae</tp:taxon-name-part></tp:taxon-name>) of mainland China.</article-title><source>Zootaxa</source><volume>4184</volume>(<issue>3</issue>): <fpage>576</fpage>–<lpage>588</lpage>. <ext-link xlink:href="10.11646/zootaxa.4184.3.11" ext-link-type="doi" xlink:type="simple">https://doi.org/10.11646/zootaxa.4184.3.11</ext-link></mixed-citation></ref></ref-list></tp:taxon-treatment>
